# Supplementary material for: Cell-autonomous retinoic acid receptor signaling has stage-specific effects on mouse enteric nervous system
Source: JCI Insight. 2021 May 24;6(10):e145854. doi: 10.1172/jci.insight.145854 (PMC8262371; doi:10.1172/jci.insight.145854)
Supplement: Supplemental Table 1 [file jciinsight-6-145854-s158.xlsx]

## Sheet: Sheet1
Supplemental Table 1. Genes differentially expressed in E11.5 ENCDC from RaraDN+; Wnt1Cre+; TdTomato+ versus Wnt1Cre+; TdTomato+ mice with FDR ≤ 0.05.
Gene	Log2(Mutant/Control)	False discovery rate (FDR)
Miat	-9.22541	3.73259e-48
Fam163a	-9.20362	4.90812e-40
Chrna3	-9.19443	2.94196e-53
Th	-8.84215	5.3436e-23
Dbh	-8.62901	1.48582e-43
Nfasc	-8.36303	2.48532e-24
Stmn2	-7.96046	1.0994e-23
Rgs4	-7.94091	1.98515e-18
Stmn3	-7.82851	3.2553e-17
Gal	-7.77212	7.37222e-23
Chrna5	-7.50412	5.43778e-16
Btbd17	-7.3807	6.97797e-15
Adcyap1r1	-7.10053	2.2334e-12
Mab21l2	-7.07771	3.7912e-16
Nap1l2	-7.03679	4.15416e-10
Nrsn1	-6.82528	7.51556e-11
Slc18a3	-6.76251	2.0793e-09
Myt1	-6.70859	2.81645e-10
St18	-6.68479	2.92059e-09
Frmpd1	-6.61582	2.31613e-09
Grik3	-6.57617	4.77961e-10
2610028E06Rik	-6.57554	1.17207e-11
Dpyd	-6.51294	1.66453e-09
Ap3b2	-6.45261	8.24816e-11
Chgb	-6.39922	8.09904e-07
Syt9	-6.37402	5.68901e-09
Agtr2	-6.36499	1.86812e-07
Chrnb4	-6.35791	1.60737e-11
Prph	-6.33414	7.97696e-13
Tub	-6.27636	1.33289e-07
Spock1	-6.18411	5.60342e-08
Dcx	-6.18185	2.11325e-07
Dmrt3	-6.16879	3.5692e-09
Igfbpl1	-6.09817	2.21013e-05
Gpr22	-6.06162	6.27472e-07
Cldn5	-6.06149	5.09835e-07
Faah	-6.02833	6.72977e-08
Kdr	-5.98948	1.16935e-09
St8sia3	-5.96264	3.86328e-07
Snap91	-5.94606	2.49089e-07
Elavl3	-5.80878	2.52879e-07
Tmem229b	-5.74415	5.91276e-08
Brsk2	-5.7234	1.61493e-07
Ptpro	-5.66923	9.57071e-10
Paqr8	-5.66703	2.21644e-06
Nepn	-5.65161	0.00388932
Tecta	-5.58315	7.32552e-06
Acsl6	-5.56082	1.73179e-06
Clstn3	-5.55469	2.12381e-06
Gdf10	-5.5517	7.53533e-08
Spock3	-5.54531	9.11254e-07
Chrnb1	-5.50767	2.24085e-06
Chrnb2	-5.44391	1.27226e-05
Resp18	-5.442	4.94241e-05
Slitrk5	-5.38835	3.12205e-07
Tox	-5.2934	4.37604e-09
Vdr	-5.29084	3.68623e-06
Pion	-5.28686	2.06873e-05
Celf3	-5.26487	1.22244e-09
Nacad	-5.25577	1.13494e-05
Arc	-5.24335	7.87284e-06
Kcna5	-5.24051	9.62755e-06
Sema4f	-5.22784	1.88807e-05
Glt28d2	-5.21711	2.69057e-05
Pclo	-5.20975	3.47097e-05
Scn3b	-5.20774	1.24518e-06
Hmx2	-5.20501	0.000165824
Trim9	-5.18227	1.93087e-05
Kcnc2	-5.17061	3.53049e-05
2900011O08Rik	-5.15786	3.28456e-05
Celf6	-5.14599	2.7236e-05
Ric3	-5.12626	9.52832e-06
Scg5	-5.09446	2.64574e-08
Tlx3	-5.07913	4.30581e-05
Sncg	-5.06763	2.71809e-05
Syt6	-5.06686	7.20029e-05
Cck	-5.06401	1.0378e-07
Phox2a	-5.05514	3.42475e-06
Arhgap36	-5.05208	0.000107516
Svop	-5.04404	5.3816e-05
Myrip	-5.00929	0.000110081
Per2	-5.00409	0.00039978
Nlrp6	-4.99668	0.000566223
Gm1568	-4.9871	6.03728e-05
Mmd2	-4.97661	6.93712e-05
Prr16	-4.9586	7.09619e-05
Dmrta1	-4.95719	5.30472e-05
Slc7a14	-4.94828	4.02549e-05
Mfsd6	-4.94048	1.18765e-06
Rimbp3	-4.9171	6.96937e-05
Fstl5	-4.89022	5.08128e-05
Zfp300	-4.86763	5.90797e-05
Dlg2	-4.85631	0.000143783
Rab3c	-4.85482	0.000469791
Stk33	-4.82686	0.000208864
Cntnap4	-4.78258	4.29761e-05
Fhl4	-4.77374	0.00027074
Htr3a	-4.76856	0.000182005
Xdh	-4.76203	0.000229512
Disp2	-4.74806	0.000192225
Actl6b	-4.72499	0.000868681
Marveld2	-4.70415	3.42685e-05
Mfng	-4.68897	1.82862e-08
Srrm3	-4.68003	0.000312196
Smpd3	-4.67998	3.33876e-09
Snca	-4.67708	8.08441e-05
Galr3	-4.67114	2.9924e-05
Sstr2	-4.66489	0.000203027
Cartpt	-4.64338	2.1164e-06
Dll4	-4.63744	0.00101365
Plcxd3	-4.62947	0.000854987
Rimkla	-4.61846	0.000258187
Zfp458	-4.61396	0.00131635
Syt17	-4.6109	0.000189741
Sphkap	-4.59183	0.00027074
Srrm4	-4.58198	7.02945e-05
Sarm1	-4.57212	4.30581e-05
Ngb	-4.56121	0.000493437
Galnt9	-4.54593	0.000306734
Wdr17	-4.54286	0.000909572
1110032F04Rik	-4.52918	1.60591e-07
Chga	-4.52808	0.000354851
Itpka	-4.51911	0.000550586
Nlrx1	-4.50619	0.00100944
Slc10a4	-4.50277	0.00156498
2410137F16Rik	-4.50034	0.000342791
Lhfpl4	-4.49983	0.000172481
Chodl	-4.49785	0.00299098
5330434G04Rik	-4.49715	0.000185649
Kif5a	-4.48617	7.02495e-06
Hoxd1	-4.48366	0.000545461
Zfp551	-4.46566	0.000120154
Ldoc1	-4.46188	0.000594952
Nhs	-4.44843	0.00188408
Rims2	-4.44078	0.00102879
Dennd1c	-4.43967	0.00124765
Syn2	-4.43559	0.000198296
Syt5	-4.43394	0.00176855
Scg2	-4.41776	0.00198689
Hmx3	-4.4152	0.00069615
Ebf3	-4.40921	0.000725447
Pah	-4.40822	0.000488645
Pik3r5	-4.40291	0.00255108
Zmat4	-4.39754	0.0038347
Lrba	-4.37586	0.000439985
Rap1gap2	-4.36642	0.000706843
Cyb561	-4.35788	0.000130979
Pacsin1	-4.34446	0.000733432
Neurod4	-4.32271	0.00100525
Sema5b	-4.31507	0.000389965
Fndc5	-4.31274	0.0008051
Plekha6	-4.29535	0.0012265
Fam19a1	-4.28577	0.00138186
Gdap1	-4.28465	0.0021176
Lphn3	-4.27792	0.00100736
Ppp2r2c	-4.27527	0.00314669
Zfp709	-4.26522	3.96267e-05
Ncan	-4.2598	0.000185649
Pm20d2	-4.25385	0.00151538
Dll1	-4.25304	1.73179e-06
Kcnh3	-4.24172	0.00278
Apba2	-4.23985	0.00416602
Csrnp3	-4.22719	0.000898762
Slc45a1	-4.2227	0.00339921
1700106J16Rik	-4.20539	0.00144887
C630020P19Rik	-4.18745	0.00524806
Six4	-4.16717	0.00225909
Gm5868	-4.16086	0.00114952
Pdgfd	-4.1556	0.00250961
Ptpn5	-4.15133	0.00213529
Nkx6-2	-4.14144	0.00382692
Bcmo1	-4.1323	0.00160491
Gm17751	-4.12286	0.00371535
Gnb3	-4.11629	0.00330315
Htr3b	-4.11277	0.000893009
E130304F04Rik	-4.10556	0.000341005
Gm14207	-4.083	0.00986588
Insm2	-4.04315	0.00343721
Klhl4	-4.0398	0.00151538
Slc46a3	-4.02505	0.00503364
Kcnip1	-4.01654	0.00302846
Atcay	-4.01547	0.00370842
Ckmt1	-4.01092	0.0139206
Pecam1	-4.00607	0.0024247
Gabra4	-3.99318	0.00291303
Ehhadh	-3.98981	0.000981237
Satb2	-3.97912	0.00307119
Slco4a1	-3.96985	0.00420887
Dll3	-3.9603	0.011012
Cldn6	-3.95394	0.0209936
A330049N07Rik	-3.95079	0.0034791
Syn1	-3.94628	0.00382675
Muc4	-3.93678	0.00489162
Mapk10	-3.9349	0.00910297
Nefh	-3.93345	0.00278652
Gjd2	-3.93068	0.0024247
Rab33a	-3.92965	0.00354212
1810041L15Rik	-3.92721	0.00464218
Stac	-3.92432	0.0106544
Islr2	-3.92095	0.00416866
Gria4	-3.9188	0.000443657
Rab26	-3.91862	0.00816581
Igsf21	-3.91175	0.000752123
Tigd3	-3.89486	0.000524697
Hecw1	-3.89177	0.00440313
Rab9b	-3.88825	0.00494525
Adamtsl2	-3.88691	0.00388932
Entpd3	-3.87889	0.00302323
C1ql3	-3.87561	0.00158906
Pcp4	-3.87458	0.0067217
Zfp641	-3.87216	0.00644634
Cnr1	-3.8549	0.00187362
Cilp	-3.85299	0.00518264
Zbtb8a	-3.85143	0.00548391
Lin7a	-3.85053	0.00448267
Optc	-3.84479	0.00503364
Rom1	-3.83968	0.00184171
Ppm1e	-3.83151	0.00481747
Sstr1	-3.83101	0.00201803
2310014L17Rik	-3.81706	0.00183353
Sez6l2	-3.79824	0.0139206
Aass	-3.7894	0.00588097
Calca	-3.7854	0.00424154
A930011O12Rik	-3.78087	0.00151417
Erap1	-3.77813	0.00132936
Mapk8ip2	-3.77125	0.00951038
Thbs2	-3.7683	0.0185375
4632428N05Rik	-3.76808	0.00105175
Hnmt	-3.76786	0.00856841
Zkscan16	-3.75136	0.00856803
Rims3	-3.74468	0.000689964
Syt16	-3.74215	0.00747713
Fam123c	-3.73708	0.00880867
Gm10033	-3.71739	0.00219855
Pirt	-3.71583	0.0104709
Hey2	-3.70977	0.011789
Fam155a	-3.70925	0.00715679
Bicd1	-3.70363	0.000279705
Vgf	-3.70268	0.00849206
Grid2	-3.69084	0.0143289
Igtp	-3.68121	0.00942127
AI464131	-3.67034	0.0146528
Stmn4	-3.66926	0.000456906
Pappa	-3.66833	0.0119072
Fam131a	-3.6634	0.0090804
Nrk	-3.66205	0.00664869
9530051G07Rik	-3.65774	0.00506567
Rem2	-3.65427	0.0030688
Astn2	-3.64533	0.00856803
Galnt13	-3.64414	0.0127931
Bmp3	-3.64081	0.0136265
Ctnna2	-3.63621	0.000915111
Cd38	-3.63219	0.00187424
Dlgap2	-3.6293	0.00949086
Ltk	-3.62876	0.00978755
Gabrg2	-3.62498	0.00662709
Apc2	-3.6238	0.000255151
Lrmp	-3.61799	0.00258533
Pcdhac2	-3.61259	0.00236773
Kcnk10	-3.61249	0.0161013
Coro2a	-3.60672	0.00558669
Accn4	-3.6007	0.0163237
Crb1	-3.5993	0.0178145
Lingo2	-3.59825	0.00546493
Hoxd3	-3.59044	0.00704435
Il1rl2	-3.58476	0.00313042
Efemp1	-3.57963	0.0358375
Tmc1	-3.57822	0.00996216
Dleu7	-3.56281	0.00293525
Cul9	-3.55949	0.00152895
Gyltl1b	-3.55378	0.00559506
Ret	-3.55236	0.0407885
Fgf15	-3.55169	0.0199126
Kcnh4	-3.53871	0.0131314
6530402F18Rik	-3.53644	0.0169261
Tceal7	-3.51699	0.0105488
Slco2b1	-3.51598	0.00410684
Synpo2l	-3.5147	0.0127501
Gm2115	-3.50327	0.0105905
C630004H02Rik	-3.50134	0.00145235
Eya1	-3.49813	1.25042e-06
Ikzf4	-3.49588	0.0105057
Ascl1	-3.49159	0.00219855
Ntm	-3.48717	0.00888058
Slit2	-3.48519	0.000176025
Zfp112	-3.4806	0.00851954
Hrasls	-3.47579	0.0108712
Ebf1	-3.46695	0.00998816
Lix1	-3.44848	0.0201256
Myh3	-3.44505	0.0116459
Asb9	-3.43769	0.0144376
Myt1l	-3.41908	0.0371764
Jakmip2	-3.41461	0.000414677
Dtx3l	-3.41378	0.0225291
Maneal	-3.41372	0.0190876
Bai3	-3.40698	0.0130808
Slc2a5	-3.40635	0.00816581
Efcab5	-3.40621	0.0234871
Atp4a	-3.40581	0.0137922
Ttc9b	-3.39188	0.0212287
E130309D14Rik	-3.38472	0.0278596
Vamp1	-3.37894	0.0242202
Wnt10a	-3.3789	0.0187637
Dennd3	-3.37403	0.0229434
Pcdha4	-3.37334	0.00680533
Galnt6	-3.36702	0.0181151
Pcdhb20	-3.36327	0.0235322
Snap25	-3.35779	0.0395267
Ccdc150	-3.3569	0.0146478
Tmem200a	-3.35682	0.0187637
Fam92b	-3.35575	0.019688
Pcdha11	-3.35542	0.00573429
Rasgef1a	-3.34763	0.0197128
March11	-3.34707	0.0154853
Shroom4	-3.34491	0.0384451
Slc7a4	-3.33849	0.0435356
Prkaa2	-3.33706	0.0124187
Dock4	-3.3348	0.00157773
Kcnj12	-3.33474	0.00785981
Pcdha12	-3.32374	0.0077877
Tmc3	-3.32176	0.0247168
Cadps	-3.31975	7.2373e-05
Kcnc1	-3.31935	0.024587
Pcdhb19	-3.31892	0.0278539
Cdh15	-3.31684	0.024685
Frmd5	-3.31533	0.0128329
Hes5	-3.31368	0.0270739
Pcdha7	-3.30882	0.0077877
Pcdha10	-3.3026	0.00855553
Zpld1	-3.30067	0.0195072
Nhsl2	-3.29297	0.0172873
Pcdha2	-3.2905	0.00872521
2610316D01Rik	-3.28877	0.0136534
Mfap3l	-3.28325	0.0149416
Npy2r	-3.28229	0.0337939
Crtac1	-3.27892	0.00592212
Cd9	-3.27566	5.26888e-12
Stx1b	-3.2717	0.0148485
Pcdha9	-3.26705	0.0080783
Gad1	-3.26295	0.0158338
Has2	-3.25706	0.0101952
Flrt1	-3.25465	0.0056125
Arpp21	-3.25386	0.019869
Trim16	-3.25312	0.0277383
Ptchd1	-3.24589	0.0336499
Nhlh2	-3.24403	0.0325917
Spint1	-3.24069	0.0265793
Atp2b2	-3.23256	0.0330387
Gm7173	-3.21978	0.0215471
Pcdha6	-3.21563	0.0102151
Pcdha5	-3.21563	0.0102151
Pcdha3	-3.21563	0.0102151
Pcdha1	-3.21563	0.0102151
Pcdhac1	-3.21563	0.0102151
Pcdha8	-3.21563	0.0102151
Vwf	-3.21435	0.0141791
Gpr37l1	-3.20894	0.0335371
Tjp3	-3.20666	0.0111405
Mertk	-3.20607	0.0294636
Aldh3b1	-3.1901	0.0318297
Tmem35	-3.18708	0.00859071
Sall3	-3.17911	0.0304282
Vcam1	-3.17731	0.00250961
Pcdhb3	-3.1754	0.0220572
Fgf9	-3.17182	0.0341127
Pdk4	-3.17178	0.0267183
Tbc1d2	-3.17078	0.026853
Adora2a	-3.16896	0.0352749
Gsdmd	-3.16524	0.0432917
Galnt12	-3.16133	0.0298726
Nmnat2	-3.15912	0.0349497
Fam5b	-3.15044	0.0311922
Eya2	-3.13358	0.0430447
Insm1	-3.1328	0.00849174
Bhlha15	-3.12639	0.0200722
2700046A07Rik	-3.12582	0.0198731
Pcsk1	-3.11563	0.0476549
A2m	-3.11499	0.014512
Acsm1	-3.11009	0.0395585
Kcnab1	-3.10867	0.0465807
St6gal2	-3.10611	0.0413223
Lzts1	-3.0934	0.0393302
Slit3	-3.0889	2.47139e-12
Rab30	-3.08863	0.00706763
H2-T23	-3.08839	0.0135314
Dtx1	-3.0782	0.0487684
Scn9a	-3.07818	0.0382483
Ffar3	-3.07034	0.0383346
Vstm2a	-3.06322	0.0321523
Pm20d1	-3.0589	0.0109932
Cobl	-3.05239	0.0338328
Chi3l1	-3.0522	0.0358375
Tshr	-3.04485	0.0294946
Lin28b	-3.03718	0.000890635
Atp7b	-3.03508	0.03178
Prrt3	-3.03304	0.0358319
Usp51	-3.02689	0.0395721
Slc18a2	-3.02382	4.8799e-10
Nap1l5	-3.02181	0.0234404
Zfp185	-3.02166	0.0300369
Tec	-3.01963	0.0377871
Gpr156	-3.01527	0.0388688
Snai3	-3.01251	0.0357449
Htr5b	-3.003	0.0308648
P4ha3	-2.99394	0.0391199
Elavl2	-2.99045	0.00677432
4921515J06Rik	-2.98335	0.0395721
Perp	-2.97739	0.0262661
Krt28	-2.97402	0.0418137
2310050B05Rik	-2.97321	0.0466793
Ttc9	-2.96308	0.033033
C2cd4d	-2.96212	0.0383346
Celf4	-2.95958	0.0487684
Pcdh12	-2.95787	0.0358375
Pnmal1	-2.95766	0.0150733
Rps6kl1	-2.9451	0.0462675
Kcna4	-2.94406	0.0358375
Elfn1	-2.9393	0.0462675
Capn5	-2.93519	0.037455
Celsr3	-2.9323	0.0258773
Etv2	-2.93134	0.0421546
Pate2	-2.92869	0.0428911
Cxadr	-2.92808	0.0428723
Tmem169	-2.92606	0.00411321
P2rx3	-2.9223	0.037455
Prrt4	-2.92098	0.0451019
Zfp663	-2.91773	0.0348482
Fam187b	-2.91617	0.0307705
Nr0b1	-2.91283	0.0363883
Zfp951	-2.90983	0.0144288
Serpini1	-2.89905	0.0480488
Adcyap1	-2.89393	0.0478181
Samd5	-2.88827	0.00888058
Tox3	-2.88485	5.02798e-05
Clvs1	-2.88056	3.19424e-08
Tfcp2l1	-2.87967	0.0476549
Rab11fip1	-2.87541	0.0182301
A4galt	-2.86337	0.0493924
Wfs1	-2.8617	0.0240915
Rbm24	-2.84935	0.0193797
Nell2	-2.84664	9.42209e-07
Tmem229a	-2.844	0.0462163
Car12	-2.84333	0.0102151
Kcnq2	-2.83764	0.0428681
Chl1	-2.83475	0.00478583
Grb14	-2.83233	0.0230481
Nup210l	-2.82561	0.0207524
Rtn1	-2.82345	0.000187977
Elavl4	-2.82332	3.96357e-15
4930415F15Rik	-2.81631	0.0418116
Lyst	-2.81478	0.00613408
Rhov	-2.81257	0.0487684
Nxph4	-2.80358	0.039215
Alas2	-2.79513	0.0450675
Rundc3a	-2.77235	0.00161365
Slc29a4	-2.77089	0.00026273
Fam171b	-2.75976	0.0220316
Zfp354b	-2.75933	0.0437357
Fzd6	-2.75815	0.00856841
Plekhb1	-2.73112	5.81893e-08
Fam184b	-2.72821	0.000114964
Jam2	-2.72689	0.000225407
Nfe2	-2.71232	0.0447188
Dnajc27	-2.68945	0.0304512
Zfp931	-2.65205	0.0102627
Nedd9	-2.64706	2.77582e-08
Kcnn1	-2.64236	0.0349116
Gm5607	-2.64052	0.039444
Rufy3	-2.64002	4.40363e-05
Nefm	-2.61151	6.03204e-05
Zfp238	-2.61043	2.45861e-10
Camk2n1	-2.60609	0.0296127
Meg3	-2.59807	0.00970526
Phox2b	-2.59479	0.00663386
Rnf150	-2.59431	0.0383346
Zfp935	-2.59187	0.00499174
Gsta4	-2.58653	0.000155694
Etohi1	-2.55802	0.0379723
9830147E19Rik	-2.54237	0.0313183
2610307P16Rik	-2.54109	0.0175496
Lmo1	-2.54092	0.00376162
Rin2	-2.53469	0.000725447
Hhip	-2.497	4.83774e-05
Nefl	-2.48392	0.000183409
Glce	-2.48219	0.0499145
Hoxb5	-2.48099	0.00305516
Ttll7	-2.45631	0.0388983
Csgalnact2	-2.44986	0.0033251
Cdon	-2.40637	0.0466793
Mtmr7	-2.38177	0.00455211
Fam102b	-2.37863	8.88787e-07
BC068157	-2.36237	0.010177
Zfp473	-2.36067	0.0373051
Epha3	-2.35941	0.00167663
Sox6	-2.33752	0.0196412
Fgf13	-2.33624	8.92026e-09
Mtap1b	-2.30637	2.14659e-07
Dear1	-2.28917	0.0255386
Rab39b	-2.28206	0.0432566
C1ql1	-2.27454	0.00401292
Sox2ot	-2.22803	0.0336191
Ube2l6	-2.22771	0.00375829
Zcchc24	-2.20123	0.0468668
St6gal1	-2.20039	0.000127299
Tmem20	-2.17114	1.94242e-05
Mtap2	-2.17071	1.01679e-05
Scg3	-2.16721	0.000801334
Hoxb3	-2.16521	0.0213133
Mpp7	-2.15612	0.0476507
Agtpbp1	-2.11044	0.0118693
Ralgapa2	-2.10786	0.0316966
Zfp37	-2.09759	0.0260914
Cdc25b	-2.09671	1.24596e-06
Hes6	-2.09456	6.35208e-09
Fibin	-2.09054	0.0256588
Fbxw7	-2.07922	7.60851e-05
Add2	-2.07648	0.00260684
Kifc1	-2.063	0.0149304
Nrcam	-2.03664	0.000476141
Dclk2	-2.01634	0.00294865
Cacng4	-2.01273	0.00452226
Ccdc92	-1.99886	0.031531
Stxbp1	-1.93694	0.000108787
Dtx4	-1.92601	0.000934107
Gdap1l1	-1.92174	0.0183017
Spint2	-1.8907	0.00338769
Zcchc18	-1.88662	0.0234404
Capn6	-1.86118	1.29128e-06
Sh3gl3	-1.85111	0.0067217
Car2	-1.81878	0.0393302
Samd10	-1.81263	0.00133905
Spry4	-1.81254	0.00333087
Nespas	-1.80922	0.00856803
Snrk	-1.78078	6.2776e-05
Nrp2	-1.7771	0.0284274
Unc5c	-1.77512	0.0131444
Tbx3	-1.76026	5.2354e-06
Ppp2r2b	-1.74795	0.0307233
Frmd4a	-1.74417	0.00533008
Arvcf	-1.73726	0.000942145
Angpt2	-1.72897	0.00376251
Cpe	-1.72842	0.00019437
Zc3h12c	-1.72794	0.0403365
Pkia	-1.72717	0.00558889
4933426M11Rik	-1.72152	0.00334322
Mycl1	-1.70581	0.00980661
Tab3	-1.70528	0.0422609
Parm1	-1.70434	0.0355331
Ncapg2	-1.69973	0.0258106
2610008E11Rik	-1.69804	0.000697686
Tubb3	-1.64067	0.0109322
Aph1b	-1.63494	0.0369098
Tagln3	-1.61814	0.00915486
Gfra1	-1.60808	0.000119593
Golm1	-1.58928	0.000909263
Tle4	-1.58475	0.000143783
Camsap2	-1.584	0.0300183
Fktn	-1.57118	0.0021316
Fbxo44	-1.55776	0.00503364
Ralgds	-1.54637	0.000108671
Stag2	-1.54357	0.0114319
Fndc3c1	-1.54271	0.00172928
Etv1	-1.53867	0.0213133
Grik2	-1.52816	0.0296127
Tbx2	-1.52272	0.0097206
Tmem119	-1.5174	0.0138295
Zfp113	-1.51275	0.00548391
Ipo7	-1.49992	0.0135339
Tmem44	-1.49818	0.0408969
Rgmb	-1.4969	7.02945e-05
Rab3gap2	-1.47827	0.0107968
St5	-1.47659	0.00295286
Trp53i11	-1.47294	0.000580214
Cdh10	-1.45368	0.0347604
Mab21l1	-1.44926	0.000626148
Slitrk6	-1.44579	4.56201e-05
Tdrkh	-1.44408	0.0045341
Insig2	-1.44169	0.0197024
Ranbp6	-1.43567	0.0307006
Syt11	-1.43538	3.12205e-07
Tril	-1.43462	0.00626741
Jarid2	-1.4339	0.0136566
Stau2	-1.42241	0.0336191
Arhgap28	-1.40559	0.00314669
Acvr2a	-1.40398	0.0307223
Atmin	-1.39772	0.0271935
Il1rap	-1.39226	0.0450675
Rps6ka6	-1.38202	0.0089586
Ptprz1	-1.36426	0.032722
Tfdp2	-1.35866	0.000755274
Ttpal	-1.34913	0.0221866
Inpp5f	-1.33311	0.00653497
Zfp62	-1.33224	0.00345403
Epb4.1l5	-1.32462	0.00880867
Lins	-1.30596	0.0370054
Sept3	-1.29326	0.00693509
Rfwd3	-1.29179	0.0164875
Ccnjl	-1.27188	7.35689e-05
Tgfbr1	-1.2656	0.00588734
Mmgt1	-1.2651	0.0176346
Skil	-1.25315	0.0173389
Slc10a7	-1.25293	0.0358375
Sept6	-1.23745	0.015095
Mapre2	-1.23402	0.00039978
Spag9	-1.22658	0.024685
Pak1	-1.21595	0.00844845
Bmp7	-1.21456	0.00317877
Nqo2	-1.21339	0.00991777
Cyth3	-1.21268	0.0435356
Tcf4	-1.19164	0.00120557
Elovl2	-1.17629	0.0409764
Fam73a	-1.17263	0.0372244
Kpna1	-1.17171	0.00692062
Zfp260	-1.16464	0.014078
D15Ertd621e	-1.16376	0.0161892
Agps	-1.16289	0.0296127
Usp47	-1.15242	0.0112291
Gdpd1	-1.15069	0.00381031
Zfp828	-1.13996	0.0212935
Vps54	-1.1333	0.0312661
Hspa13	-1.11841	0.0249941
Ptp4a3	-1.11814	0.0090559
Eml5	-1.11664	0.0175805
Dpysl4	-1.11596	0.00380949
Tmtc4	-1.10723	0.0466793
Glis2	-1.09643	0.0432842
Cep68	-1.08608	0.0318958
Golim4	-1.0854	0.0358319
Ckb	-1.07867	0.0076905
Olfml3	-1.07341	0.00521994
Meis1	-1.06629	0.0425592
Celf2	-1.06363	0.00807964
Pgpep1	-1.05894	0.0107383
Zfp68	-1.05816	0.0133305
Fam181b	-1.05212	0.00885039
Fmr1	-1.03564	0.0122483
Ick	-1.03059	0.0151451
Prps2	-1.02622	0.00406153
Arhgef3	-1.00198	0.0468368
Cthrc1	-0.994105	0.014107
Cnp	-0.982198	0.00338933
Ccnd1	-0.975704	0.0078288
Enpp2	-0.967074	0.0383346
Hsdl1	-0.957847	0.0304282
Tcf12	-0.937032	0.00992207
Krit1	-0.92587	0.0236382
Smox	-0.924256	0.0383932
Slc38a2	-0.923678	0.0228168
Strn3	-0.921374	0.0206785
Map3k7	-0.918438	0.0438086
Ak3	-0.914091	0.0451019
Slc20a1	-0.902065	0.0422609
Isoc1	-0.899659	0.0265097
Tgfb2	-0.876046	0.0349497
Nudcd3	-0.875453	0.0422609
Ypel1	-0.864374	0.0263195
Dusp6	-0.851431	0.0208522
Myo1b	-0.847309	0.0453491
Cdc7	-0.838592	0.0307233
Abce1	-0.83411	0.0327976
Strbp	-0.810519	0.0387729
Klhl7	-0.796992	0.0446707
Zfp664	-0.764857	0.0389812
Gnas	0.728383	0.0305507
Fkbp8	0.741654	0.0375804
Limd2	0.754435	0.0396521
Cald1	0.75958	0.0317021
Ccnd3	0.765741	0.0175834
Sepp1	0.77364	0.048722
Mfsd1	0.785445	0.0393302
Fkbp9	0.796905	0.0336191
6330403K07Rik	0.805647	0.0393302
Capzb	0.811555	0.024685
Mrfap1	0.815858	0.0227831
Maged2	0.82175	0.0395721
Enoph1	0.822689	0.0355331
Ugp2	0.828707	0.0297509
Pcbp1	0.836735	0.0135709
Ppib	0.837974	0.0492601
Tsen34	0.838117	0.0245438
Psap	0.840897	0.0280168
Arhgdia	0.844103	0.0128591
Arf5	0.845035	0.024659
Marcks	0.848991	0.0318678
Txndc12	0.849479	0.0476613
Cdk2	0.851622	0.0181498
Rps4y2	0.852971	0.041684
Ckap4	0.855206	0.0318958
Psmd8	0.85605	0.0325917
Psmd10	0.861411	0.0421397
Ctsd	0.872906	0.0143289
Sri	0.874223	0.0249792
Wdr1	0.874959	0.026853
Tgif1	0.883506	0.0281575
Scamp3	0.884517	0.0200935
Cmtm3	0.886125	0.0298726
Rsu1	0.886577	0.0281575
Arpc4	0.886977	0.0391358
Basp1	0.894301	0.0396037
Arpc3	0.895886	0.0281835
2310014H01Rik	0.898514	0.0406938
Isyna1	0.898556	0.00879976
Coro1b	0.899223	0.0205061
Ctsa	0.899601	0.0141819
Hmga1-rs1	0.903112	0.0363883
Bax	0.905399	0.0244845
St3gal5	0.90623	0.0185375
1810058I24Rik	0.907814	0.0485904
Ctsl	0.907851	0.0306105
Hmga1	0.910105	0.0344616
Gng12	0.91743	0.0412533
Wwp2	0.92193	0.0141128
Degs1	0.923473	0.0330387
Prrc1	0.928236	0.0191777
Pnrc1	0.928609	0.00917037
Pgam1	0.928923	0.0368794
Mrpl38	0.929728	0.0368721
Gnb2	0.935786	0.0173119
Dlgap4	0.937289	0.00951153
Necap2	0.938282	0.0151797
Polr1d	0.93983	0.0360206
Smap1	0.940522	0.0212363
Trp53i13	0.941689	0.0420037
Ifnar2	0.944781	0.0493924
Ldb1	0.945297	0.0194743
Tmem189	0.946168	0.0476507
Bcat2	0.952387	0.0174241
Sepw1	0.952775	0.0156144
Sox5	0.953372	0.0348844
Dtnbp1	0.953652	0.0305507
Sh3bgrl3	0.956098	0.0340644
Alkbh5	0.963253	0.0393766
Hdgf	0.966208	0.0012265
Krtcap2	0.968424	0.047026
Bri3bp	0.972931	0.0395721
Lbh	0.973675	0.0336191
Lxn	0.975716	0.0358943
6230427J02Rik	0.977225	0.0457374
Map1lc3a	0.978241	0.045518
Cyb5	0.979668	0.0328298
Plekhj1	0.980197	0.0165446
Timp2	0.980388	0.00391941
Fam162a	0.981414	0.0464839
Cnpy3	0.983573	0.0129981
Gpx7	0.985179	0.0434371
Fpgs	0.987847	0.0395721
Ssu72	0.987853	0.0363972
Fkbp10	0.989636	0.0264701
Pros1	0.992826	0.0187637
Drap1	0.996244	0.0358456
Twf2	0.997023	0.0236666
Gabarap	0.997888	0.00478335
Actb	0.999545	0.0056186
Arf6	1.00504	0.0189062
Fam96a	1.00702	0.0154474
Elk3	1.01045	0.0188902
1810027O10Rik	1.01489	0.0386065
Rest	1.01549	0.0206785
Anxa5	1.01756	0.00629709
Pfkl	1.01822	0.00395133
Dlx2	1.02569	0.0139206
Malat1	1.02858	0.00538374
Tmem109	1.02992	0.00858012
Id3	1.03458	0.0187491
Lims2	1.03658	0.0252195
Shkbp1	1.04001	0.00810191
Efhd2	1.04447	0.00219855
Cfl1	1.0455	0.00157511
Pfdn2	1.04781	0.0298929
Cnrip1	1.05192	0.0479564
S100a10	1.05461	0.0392089
Vim	1.05724	0.00107256
R74862	1.06202	0.00780031
Anapc11	1.06239	0.0133875
Eif4ebp1	1.06511	0.0327856
Cyp39a1	1.06707	0.0476771
Gltp	1.06734	0.00132522
Ppt2	1.06882	0.0262723
Man2b1	1.07089	0.0473923
Pdlim7	1.07564	0.00315165
Fam89a	1.07625	0.0112291
Shisa5	1.07753	0.0119266
Glul	1.07829	0.0206444
Phldb2	1.0822	0.0460843
1810043G02Rik	1.08227	0.00129582
Plbd2	1.08296	0.011393
Bola2	1.08337	0.0433207
Grhpr	1.08578	0.0221866
Dpp7	1.08697	0.0344267
Aldh2	1.09037	0.000798695
Snx22	1.09138	0.0076905
Rcn3	1.10041	0.0239063
Arhgef25	1.10212	0.0222735
Csad	1.1024	0.0136039
Efemp2	1.10402	0.000979422
Ssbp4	1.10543	0.00273997
Haus8	1.10987	0.00468425
Rab13	1.11199	0.0297338
B2m	1.11733	0.00890674
Cxxc5	1.12061	0.00276357
Kctd15	1.12446	0.00401126
Fam132a	1.13233	0.0453491
Cd81	1.13364	0.000594952
Jund	1.13389	0.0128591
Zfp362	1.13506	0.00823498
Ripk3	1.13559	0.0488077
Pdia5	1.13925	0.00420839
Epb4.1l4a	1.13954	0.0248779
Phactr1	1.14453	0.000906182
Serpinh1	1.14568	0.000489182
Cst3	1.14855	0.0039101
Rasl11b	1.15064	0.037455
Sparc	1.15105	0.000657529
Gpr180	1.15153	0.00435845
Dapk3	1.15258	0.00175372
Dnajb2	1.15557	0.0187637
Fam174b	1.15694	0.0479371
Efnb1	1.16172	0.0316405
Tcf7l2	1.16633	0.0368097
Rpl41	1.1669	0.00741605
Naga	1.17345	0.0309238
Snx1	1.17371	0.000444128
0610031J06Rik	1.17439	0.00333087
Vwa1	1.18545	0.0281246
Prelid2	1.19168	0.0394228
Phactr2	1.19731	0.0428397
Syde1	1.20185	0.0146478
Pfn1	1.20284	0.000953113
Ldha	1.20519	0.00085402
1810026B05Rik	1.2053	0.00445317
Rftn1	1.21071	0.0136534
Vamp8	1.21269	0.033033
Fabp5	1.22366	0.00125187
Tpra1	1.22922	0.000979558
Gstp1	1.23357	0.00503364
Cpxm1	1.23489	0.0012948
Scand1	1.23586	0.0235322
Wdr91	1.23852	0.0363883
Gnb4	1.24326	0.000136348
Rrbp1	1.24576	0.00355598
Rgl1	1.24695	0.00106229
Reep5	1.2478	0.0100788
H2afx	1.25061	0.00023272
Sertad1	1.25269	0.0393302
Galk1	1.25553	0.000545247
Myl12a	1.2624	0.000469033
Aldoa	1.26867	0.000818972
Tomm6	1.27163	0.00546056
Serpine2	1.27263	0.000696772
Olfm1	1.27853	0.00241049
Lgmn	1.28532	0.000891596
Cox17	1.29917	0.018785
Pdzrn3	1.30076	0.0060654
Rhbdf1	1.30133	0.000119967
Sipa1	1.30583	0.00856803
Art3	1.30585	0.000118082
Srf	1.30614	0.0270797
Tcn2	1.31956	8.98132e-05
Acot1	1.32636	0.0227358
Smarcd3	1.32774	0.0340019
Tpm1	1.32781	3.70206e-05
Mid1ip1	1.33816	7.49824e-05
Cd302	1.34548	0.011393
Stat6	1.34784	0.00992207
Crtap	1.34898	0.000763535
Col5a1	1.34924	0.0167264
Junb	1.35082	0.0221866
Fbxl15	1.35256	0.016189
Eef2k	1.37044	0.032982
Scly	1.38095	0.0117701
Vasp	1.39083	0.0175016
Dbi	1.39959	2.05732e-05
Cd83	1.39974	0.00749909
Tsc22d4	1.40056	0.0264701
Lgals1	1.40184	0.00188408
Zfyve21	1.40274	0.000689497
Sertad2	1.40641	0.0316966
Sord	1.40649	0.0244106
Sqstm1	1.40898	3.94455e-06
Rras	1.40909	0.00493872
Hist3h2a	1.4104	0.00539257
Scarf2	1.41698	0.0353923
Oaf	1.42655	0.00618906
Amdhd2	1.4272	0.00016589
Itgb5	1.43413	0.00623154
Pdp1	1.43501	0.0069444
Tspan7	1.43619	3.42475e-06
Fzd9	1.45747	0.0455994
Rps6ka1	1.45908	0.000305372
Gfra2	1.46137	0.000809376
Megf10	1.46462	0.0107468
Foxd3	1.46606	0.0318958
Irs2	1.46683	0.0251554
Dusp7	1.47431	0.00663386
Tacc1	1.47587	0.00493872
H2afj	1.47635	0.00291177
Zfp36l1	1.47676	0.0308097
Rcsd1	1.48581	0.00333087
Tex264	1.49603	0.0124187
Csf2ra	1.49985	0.0246128
Sorbs3	1.50344	0.000801334
Ldb2	1.50428	0.000815137
Bambi	1.50576	0.00525632
Fhdc1	1.51928	0.019869
Glrb	1.52413	0.0277734
Plk2	1.5332	1.94269e-05
E130012A19Rik	1.53757	3.55254e-05
Aldh1a3	1.5417	0.00246837
Wdyhv1	1.54282	0.0300172
Cited2	1.54345	0.00597728
Cuedc2	1.5435	8.41075e-06
P4ha1	1.54473	0.000904925
Fzd7	1.54711	0.0386515
Klf13	1.55457	0.0165919
Fuca2	1.5589	0.0304282
Hsd3b7	1.56261	0.0487684
Hexa	1.56487	3.79304e-07
Car14	1.56489	0.00258525
Arpc1b	1.56907	1.73179e-06
Kifc3	1.56956	0.0123919
Grn	1.5738	4.87608e-07
Arhgap22	1.57479	0.000305438
Gprc5c	1.57768	0.0198338
Cib1	1.5777	0.00125218
Pdk1	1.58074	0.00623154
Olfm2	1.58507	0.00783564
S1pr3	1.58618	0.036162
Rap2b	1.5878	0.000269636
Cyr61	1.59441	2.03469e-05
Itm2a	1.59462	2.52449e-05
Pnpla3	1.59725	0.0249702
Mmp2	1.59871	1.82536e-06
Tnfaip8l1	1.60086	0.00109268
Orai3	1.60936	0.00128785
Slc24a6	1.61335	0.0489759
Slc2a1	1.61341	0.00282157
Ttyh2	1.61956	0.0104709
2010011I20Rik	1.62115	8.11383e-07
Snai2	1.62243	0.0183453
Ptx3	1.62325	0.03598
Rgs2	1.62552	0.0183336
Agpat2	1.62728	0.0466213
Rassf3	1.63383	0.0388536
Fam176b	1.63593	0.0433345
Nr2f2	1.64034	0.00486655
Fam100a	1.64473	0.00468425
Speg	1.64951	0.00816581
Hdac7	1.65072	0.032904
Hist2h2be	1.65536	0.0246852
Tcf7l1	1.65772	0.000126293
Nr2f1	1.65844	0.00593582
Relb	1.66462	0.0466196
Gsn	1.66686	2.30422e-06
Actn3	1.67193	0.0395721
Comtd1	1.67396	0.0175834
Egfl7	1.67697	0.000737361
Id2	1.68166	3.29848e-05
Mtus1	1.6896	0.0499005
Idua	1.69437	0.00947153
Zfp36	1.69617	0.00253234
Dact3	1.69635	0.00470996
Sema3b	1.70123	0.00128785
Naglu	1.71888	0.000249879
Npr3	1.76199	3.83212e-05
Pxn	1.7671	0.000627683
Bgn	1.76907	0.00299245
Cyba	1.77156	0.000247352
Fbxo32	1.77964	0.0304282
Sfrp1	1.78567	3.61664e-06
Cbr3	1.78677	0.0207524
Erdr1	1.7869	0.000550321
Col4a2	1.78798	0.0107638
Cebpd	1.79587	0.0432566
BC064078	1.79797	0.0248532
Ostf1	1.80046	7.24817e-05
Tspan4	1.80121	4.73992e-06
Plekho1	1.80282	6.62399e-06
Fam134b	1.80315	0.0291727
Il10rb	1.80569	0.00890916
Sorbs1	1.80615	1.50288e-06
Gng5	1.80687	0.000809376
Selenbp1	1.80996	0.00219855
Plac1	1.81002	0.0143721
Copz2	1.81352	3.36355e-05
Prkcz	1.81749	0.0144376
Psen2	1.82078	0.000240137
Adamts4	1.82128	0.0015226
Rcan2	1.82366	0.000743817
Sdc4	1.82804	0.0428397
Zfp395	1.82839	0.040139
Akr1cl	1.83857	0.0166095
Acvrl1	1.83861	0.00238595
Moxd1	1.85027	0.00573429
Prickle1	1.85586	0.00245192
Rps6ka4	1.87335	0.0311096
Cd63	1.89174	2.11632e-06
Prkcdbp	1.8982	0.000425292
Rab3il1	1.90262	0.010439
Npr2	1.90573	0.00219307
Gm9766	1.90598	0.0078288
Sema6b	1.90766	0.033161
Bnip3	1.90773	0.00110433
Lef1	1.92138	2.35489e-06
Fstl3	1.93165	0.033033
Nek6	1.95136	3.53244e-11
Car13	1.95207	0.0464701
Dhh	1.95429	0.0492601
9430020K01Rik	1.9596	0.0214863
Pygl	1.9676	0.040671
Fes	1.97779	0.0267282
Bmf	1.98283	0.0428723
Rbpms	1.98398	7.17302e-10
Tmem51	1.98926	0.00229913
Igsf9b	1.99156	0.0246836
Slc26a11	1.99218	0.00374484
Syngr1	1.99749	0.000683453
Afap1l2	2.01664	9.61935e-06
Relt	2.01665	0.0106155
St3gal6	2.02572	0.00142434
Mgat4b	2.02695	7.03945e-10
Vill	2.03667	0.00694209
Mcoln3	2.06146	0.000324882
Col9a1	2.07594	0.0370856
Gpx3	2.09795	4.33878e-09
Pmp22	2.11807	0.00497958
Rhod	2.12165	8.19859e-06
Klf15	2.12395	0.00235287
Tfap2b	2.13192	2.86533e-09
Cyp2d22	2.13864	0.00969568
Crabp1	2.14	9.46353e-08
Col2a1	2.1419	0.000426336
Nkd2	2.14524	7.67635e-12
Scrg1	2.14533	0.0159349
Gm2a	2.1478	5.71843e-06
Gstt2	2.15048	0.000151231
Ahr	2.15121	0.0207518
S100a11	2.17327	6.75094e-09
Ctsc	2.17571	7.87284e-06
Foxf1a	2.18513	0.00680533
Hist1h2bc	2.18586	2.39442e-05
Mvp	2.20858	0.0498478
Fzd2	2.219	1.42744e-07
Klhl30	2.22162	3.59564e-06
Nostrin	2.24397	0.0420254
Adck3	2.25495	0.000243366
Bbc3	2.25669	0.00454945
Hspa2	2.26218	0.0033466
Pycard	2.26357	0.0139002
AI854703	2.27325	0.0391146
Emp3	2.29228	0.00169241
Deptor	2.30122	4.26263e-06
Enho	2.31215	0.00114259
Grap	2.32952	0.00886082
Tmsb10	2.32992	8.18652e-05
Snai1	2.33174	0.018785
Fign	2.33855	0.000295707
Emb	2.34533	3.79796e-12
Ier3	2.3459	0.0357005
1810011O10Rik	2.34746	7.20495e-06
Apold1	2.35809	7.6249e-05
Fhl2	2.3677	0.00313042
Smad7	2.37078	0.0253441
Arhgef33	2.37766	0.0399573
Inpp4b	2.38218	0.00183923
Gstm2	2.39795	0.000752452
Crispld2	2.40154	0.000591028
Tgfbr3	2.43175	0.0345626
Ank3	2.45252	0.0209142
Fgfr3	2.4529	0.0296127
Lmna	2.47119	1.56943e-10
Emid1	2.47982	0.029788
4930452G13Rik	2.49043	0.0197374
Ctgf	2.50371	0.0047203
1700009P17Rik	2.50403	0.0232541
Hist1h1d	2.50656	0.0212258
2310030G06Rik	2.51074	0.00437576
Wdr86	2.52076	0.0267183
Fam13c	2.53044	0.00235725
Aard	2.53141	0.000611981
2210408F21Rik	2.53598	0.0372244
Wdfy1	2.54052	1.44273e-07
Slc36a2	2.54825	0.018545
Cd82	2.54928	0.00491702
Ifitm1	2.55984	0.016531
H19	2.56341	1.31573e-06
Echdc3	2.57758	0.0135402
Mylip	2.58939	0.0262723
Igf2	2.58986	7.5179e-05
Ccl6	2.59689	0.0118696
Neat1	2.60229	0.000189741
Homer2	2.61091	9.64338e-12
Scara5	2.61913	9.48336e-05
Gm9920	2.6217	0.00518264
Lpcat2	2.62479	0.000142616
Sfrp2	2.62482	0.000192599
Hist1h2bp	2.63263	0.0463745
Hist1h1c	2.63975	7.09262e-09
Hmox1	2.64111	1.17863e-06
Hbegf	2.65	0.00117263
Renbp	2.68392	1.22561e-08
Efcab1	2.70339	0.0298726
Hspg2	2.70958	0.00759895
Gng8	2.71327	0.0225352
Kcnn2	2.71923	0.014512
Mir675	2.72129	0.0133085
Ctsh	2.72808	0.036726
Ehbp1l1	2.73172	0.000299049
Ngf	2.7362	0.0208924
Rgma	2.73979	0.00128505
Pth1r	2.7471	1.43219e-05
Rin3	2.76863	9.35587e-05
Cnn2	2.7845	1.7848e-20
Mogat1	2.80252	0.0414207
Rassf4	2.80495	8.22695e-10
Tfap2a	2.81636	0.000139331
Kctd12	2.825	2.66092e-07
Sphk1	2.82931	4.37466e-11
Sirpa	2.85502	4.63004e-10
Ptpn18	2.86789	0.0197024
Sema6d	2.87167	0.000854987
Bcl2a1b	2.87319	0.048146
Hic1	2.88744	0.0108533
St8sia4	2.91283	0.00583999
Mt1	2.91578	9.41225e-14
A830007P12Rik	2.91582	0.000798695
Igfbp7	2.92711	0.0257751
Gpr37	2.93522	7.32552e-06
Slc16a3	2.9464	2.69363e-05
Prkg2	2.94923	0.037486
Dnaic2	2.95057	0.000147006
Pitx2	2.95245	0.0405535
Ramp2	2.95305	0.000401371
Scn1b	2.95965	0.0398873
Gpr146	2.97144	0.0270797
Wnt4	2.9775	0.0470972
Ablim2	2.9789	0.000458185
Phyhipl	2.98623	7.36152e-08
Fam181a	2.99472	0.0208274
Alx1	3.00462	7.02495e-06
Plcg2	3.00631	4.31568e-06
Gpc4	3.01499	1.17655e-05
Cav2	3.01509	9.95693e-05
Btla	3.05252	0.000475974
Cebpb	3.05788	1.62711e-07
Crabp2	3.06198	1.28893e-18
Ahnak	3.06318	0.00403753
Gdnf	3.06465	0.00632364
Tnfaip6	3.06633	0.00216307
Ceacam1	3.07238	0.00107473
Gm11627	3.07272	0.0273455
S100a13	3.07594	0.000340107
Gfod1	3.07847	0.00276357
E330034G19Rik	3.08021	0.00372104
Htra3	3.08229	1.60765e-05
Lgals9	3.09582	0.048146
Coch	3.09721	0.00212015
Gjc3	3.10369	0.00406428
Col23a1	3.10697	1.84973e-06
Bmp4	3.10711	0.00503364
Cbln2	3.11253	0.00590995
Uap1l1	3.11709	4.41643e-13
Fam19a4	3.12431	0.000106086
Sema3g	3.12656	0.011135
Mogat2	3.13721	5.07129e-05
Hopx	3.13949	0.00979828
Jdp2	3.14106	1.42744e-07
Plvap	3.14391	0.000590549
Sat1	3.14584	2.21791e-19
Smad6	3.19343	4.50104e-07
Sox9	3.19456	5.29406e-09
S100a6	3.20257	0.00183353
Clmn	3.2037	0.000295707
Osr1	3.20632	0.000253064
Hsd17b14	3.21028	0.0432842
Parp3	3.21529	0.0366161
Phlda1	3.22106	1.12595e-17
Trpv4	3.22196	1.33352e-06
Hmgcs2	3.22258	0.000854987
Psmb8	3.23294	0.0252244
Arhgdib	3.23639	3.99377e-05
Atxn1	3.24072	0.0345106
Tm4sf1	3.24272	1.18743e-07
Anxa4	3.24658	3.62628e-07
Extl1	3.25828	0.00101365
Slc7a9	3.28544	0.00856841
Cav1	3.28927	7.20854e-05
Lst1	3.2896	0.044845
Gfra3	3.30294	1.07719e-09
Nos3	3.31244	0.017296
Shroom1	3.3185	0.000111189
Pkib	3.32161	0.00410684
Stab1	3.34448	0.000545461
Car6	3.34538	0.000143783
Lor	3.34799	0.0313983
Vgll3	3.35021	0.000173808
Pdlim4	3.35217	1.48822e-15
Abi3	3.35436	0.0267183
Pde8a	3.37339	0.00715679
Apoe	3.37976	4.97152e-15
Mylk3	3.38013	0.0247168
Hpn	3.3902	0.00856841
Ablim1	3.42832	7.38232e-07
Anxa2	3.43487	1.4593e-18
Cd52	3.46016	0.0114319
Ddit4	3.46607	0.00639688
Entpd2	3.46612	0.000768316
Mitf	3.46775	2.4188e-13
Lcp1	3.4734	0.000283026
Rbm46	3.48994	0.0418116
Rab27a	3.49262	1.43023e-05
Hrc	3.49334	0.00293677
Egfl8	3.53794	4.09108e-13
Gm129	3.53988	0.000424225
Rxrg	3.54982	1.12148e-14
St6galnac2	3.56292	0.0192643
Trim47	3.57458	9.1984e-17
Prss12	3.58164	8.85301e-30
Ms4a6d	3.59755	0.0171489
Arhgap20	3.60263	0.00783564
Foxg1	3.60408	0.0364794
Mctp2	3.61339	0.0493924
5830418P13Rik	3.62289	0.0040961
Tifab	3.63096	0.0251126
Tcam1	3.63494	0.0421917
Mc1r	3.64983	0.0428397
AI115009	3.65762	0.0428397
Maf	3.67592	0.011393
Ankrd43	3.6847	3.00499e-08
Lrriq4	3.69246	0.00124765
Arhgap30	3.7088	0.0478181
Hebp1	3.72526	0.00655931
Ugt1a7c	3.73573	0.026853
Dab2	3.73858	2.32027e-05
Nlrp10	3.74031	0.036162
Chsy3	3.74421	1.51072e-06
Mafb	3.75375	1.00583e-05
Tcap	3.75788	0.0420254
Rab38	3.75825	0.00130102
Fcer1g	3.77664	0.00305516
Actc1	3.77738	0.0167711
Adrb2	3.7828	0.0433992
Grrp1	3.78317	0.000483006
Hfe	3.78563	5.48487e-05
Gas6	3.78572	7.37832e-07
C1qc	3.79984	0.00386756
Tyrobp	3.81051	0.00401668
Cd44	3.81436	0.0220316
Nrxn3	3.8177	0.0107468
Myl9	3.81841	1.09895e-22
Tmem204	3.81911	9.19729e-07
Ncf1	3.83015	0.0210068
Arhgap6	3.84399	0.00503364
Ascl2	3.84609	0.0422609
Bfsp2	3.8831	1.20252e-05
Ppp1r3g	3.89007	0.0488437
Sp110	3.89015	0.0349497
Mmp25	3.89165	0.0112291
Mgp	3.91619	0.0464701
Krt83	3.92171	0.0217966
Sfpi1	3.94627	0.0163237
Ugt1a10	3.95777	0.0134252
Ugt1a9	3.95777	0.0134252
Ugt1a6b	3.95777	0.0134252
Ugt1a2	3.95777	0.0134252
Ugt1a6a	3.95777	0.0134252
Ugt1a1	3.95777	0.0134252
Ugt1a5	3.95777	0.0134252
Cd53	3.9611	0.008806
Ccl24	3.97639	0.0490169
Aspa	3.99645	0.0387729
Aoah	3.99671	0.0391199
Cxcl13	3.99813	0.0409795
Fam196b	4.00368	0.0268914
Cfh	4.00779	0.0283796
C3ar1	4.01372	0.0195871
Eng	4.01566	4.02715e-07
Procr	4.04617	0.00149926
Nppb	4.05493	0.000868412
Fgf7	4.05792	0.0336191
Cdh13	4.05978	0.0077877
Wipf3	4.07979	0.024685
Isg20	4.08494	0.0306105
Pmp2	4.09804	0.0443846
Ms4a6c	4.12299	0.00890435
Cxcr3	4.13012	0.0253617
Fabp3	4.13323	1.33289e-07
Slc11a1	4.16022	0.0174326
Slc30a2	4.16243	0.0392705
A730056A06Rik	4.16741	0.00429104
Arl11	4.17819	0.0476507
Apoa2	4.18726	0.024338
Plxnc1	4.2075	3.94455e-06
AF251705	4.22099	0.0272189
Crlf1	4.23622	1.48505e-15
Hspb1	4.2449	0.00228159
Aif1	4.25822	0.00176554
Col14a1	4.25855	1.24518e-06
C530028O21Rik	4.28269	0.00693509
Frmd7	4.29177	0.0432566
Adamtsl1	4.2929	0.0304282
Kit	4.30113	4.5701e-17
Rac2	4.31942	0.0012459
Fyb	4.3195	0.0034791
Tecrl	4.33448	6.89474e-05
Fcrls	4.36806	0.00546056
Tlr5	4.3783	0.0248294
Npnt	4.38503	2.2141e-08
Foxc1	4.40325	1.84556e-06
Ifi204	4.4085	0.020515
Dsp	4.41926	0.0346971
A430088P11Rik	4.41999	0.000626148
Mal	4.42081	0.00303825
Lrrc34	4.43209	2.99475e-10
Ly86	4.44092	0.00410253
Sdpr	4.44309	2.98828e-06
Aldh1a1	4.44506	0.0192643
Kcna1	4.44721	2.0174e-07
Kcnd3	4.44986	0.0487677
Hhex	4.48803	0.0194545
Rbp4	4.49169	0.0181151
Gpr143	4.49668	7.39136e-05
Lamc3	4.50295	0.0462312
8430408G22Rik	4.5078	0.0487672
Mocos	4.51441	0.0207613
Parvg	4.52668	0.0175436
Olig1	4.53933	2.24667e-07
Cyp26a1	4.54801	0.00473797
Ccl3	4.54869	0.0128591
Gpr183	4.55863	0.0306105
0610040F04Rik	4.57844	0.00886082
Serpinf2	4.60922	0.0271624
Pltp	4.63588	4.30596e-11
Hpgds	4.63784	1.90653e-05
Emp1	4.65405	0.036132
Il21r	4.69341	0.012584
Bank1	4.69985	0.0121908
Mbp	4.70408	3.89853e-27
Fcgr1	4.71065	0.000147901
Rpp25	4.71587	1.82536e-06
Tfap2c	4.74486	5.43778e-16
Pdlim2	4.76934	4.15416e-10
Cldn10	4.76975	0.000481663
Apoa1	4.77453	0.0345626
Car8	4.79616	1.28886e-08
Lect1	4.81373	4.33503e-06
Rasgrp3	4.82619	5.52155e-12
Cd200	4.85261	3.98622e-59
C1qa	4.85546	0.000116147
Hcls1	4.86663	0.00625026
Tagln	4.86806	1.17874e-16
Hk3	4.88499	0.00856841
Hck	4.90071	0.00125187
Rab17	4.90202	4.99116e-06
Fam83f	4.90524	9.42209e-07
C1qb	4.96689	1.44273e-07
Cpne5	4.99895	1.73179e-06
Slc24a4	5.03753	0.00095486
Fam178b	5.05714	6.97387e-09
Ptgfr	5.07335	0.0102888
Serpinb6b	5.08417	0.00780417
Olig2	5.09669	0.00856803
Adssl1	5.16338	1.47107e-22
Mylk	5.16973	9.2539e-05
Npy	5.17174	1.79012e-07
Nkx6-1	5.17759	0.011012
Mgll	5.18154	1.95754e-06
Itih2	5.20596	0.0310123
Gjb2	5.21086	4.9979e-06
Tnfrsf11a	5.24164	0.00583801
Bace2	5.26621	6.70247e-24
Ptgds	5.30608	0.00826325
Alb	5.33258	0.0337526
Ms4a6b	5.36429	0.000724736
Wnt2	5.43925	0.0105057
Prrx2	5.49091	1.17868e-16
Fgb	5.49384	0.0201702
Cdhr2	5.55555	1.79579e-08
Fkbp6	5.64399	0.0163237
Gja3	5.69215	3.75807e-08
Tmprss11f	5.71936	0.000427003
C5ar1	5.83884	3.42475e-06
Tspan10	5.95795	9.54006e-07
Ly6c1	5.95853	7.51488e-07
Fst	6.01569	1.65336e-14
Msx2	6.04524	2.52157e-39
Hspa1b	6.05328	5.125e-06
Sytl2	6.13312	2.81645e-10
Nog	6.18301	6.04045e-06
Bhlhe41	6.18823	2.59946e-12
Ly6a	6.21071	1.06224e-06
Ccl4	6.21135	0.000484929
Mlph	6.23264	3.91893e-12
Gadd45b	6.24772	4.01511e-17
C2	6.29043	1.55394e-10
Cryab	6.31118	8.85401e-20
Wnt1	6.4633	7.22027e-08
Dct	6.54106	2.42152e-45
Cxcl10	6.74605	3.33541e-35
Tyr	6.75871	5.39188e-21
Pax3	6.76002	1.49315e-39
Trpm1	6.83849	1.59962e-07
Serpina6	6.97492	0.00486655
Cxcl14	7.03994	4.7401e-14
Anxa1	7.05952	6.14658e-25
Pmel	7.18789	1.79405e-48
Trim63	7.32025	3.44544e-22
Hspa1a	7.45254	2.05732e-05
Slc45a2	7.62355	4.21661e-14
Gpnmb	7.87756	6.918e-33
Hspb2	7.94329	1.65656e-35
Csrp3	8.26593	3.00283e-23
Afp	8.26664	0.000369162
Bhlhe40	8.28367	2.11325e-07
