# Supplementary material for: Cell-autonomous retinoic acid receptor signaling has stage-specific effects on mouse enteric nervous system
Source: JCI Insight. 2021 May 24;6(10):e145854. doi: 10.1172/jci.insight.145854 (PMC8262371; doi:10.1172/jci.insight.145854)
Supplement: Supplemental Table 2 [file jciinsight-6-145854-s160.xlsx]

## Sheet: Sheet1
Supplemental Table 2. Genes differentially expressed in E13.5 colon ENCDC of RaraDNLoxP/+; RETCreERT2-EYFPTandem versus RETCreERT2-EYFPTandem (control) mice with FDR ≤ 0.05.
Gene	Log2(Mutant/Control)	False Discovery Rate (FDR)
Hbb-y	-7.35831	2.76782e-05
Hba-x	-6.18438	0.000597621
Hbb-b1	-5.9926	0.0207646
Hbb-b2	-5.9926	0.0207646
Beta-s	-5.67456	0.0211504
Npy	-5.64688	0.000194148
Lgals3	-5.61909	0.0302747
Scara5	-5.46807	6.98297e-05
Chodl	-5.44753	0.00735289
Ptger3	-5.2285	0.0130503
Wnt11	-5.2092	0.000116055
Hs3st2	-5.16487	0.0149457
Hba-a1	-5.13318	0.0196398
Hba-a2	-5.13318	0.0196398
Gabra5	-5.11336	0.0228808
Klhl4	-4.91826	0.0381566
Scg2	-4.71352	0.000209455
Cd300a	-4.68441	0.0308822
Gpr75	-4.63402	0.0218186
Ano4	-4.61278	0.0396709
Tac1	-4.58184	0.0452222
Tmem40	-4.48151	0.0424575
Ntn1	-4.42978	0.0106489
Masp1	-4.41846	0.0470623
Ube2ql1	-4.3822	0.0213507
Creg2	-4.3725	0.00626337
Edn1	-4.25721	0.0342848
Optc	-4.23278	0.000837252
Mgst2	-4.18824	0.0159903
Tfap2b	-4.02412	0.0454736
Celf5	-3.86491	0.0261142
Hs3st6	-3.74725	5.51628e-06
C1ql2	-3.73645	0.0206794
Gng8	-3.71482	0.00072896
Emp3	-3.6883	9.73989e-10
Gm13889	-3.6144	0.0261151
Fbll1	-3.60371	0.0302809
Dlx5	-3.60048	0.0084082
Rit2	-3.53124	0.0396204
Sox9	-3.49069	0.000438717
Olfr78	-3.39591	0.0374896
Ddit4	-3.3666	0.027188
Hs3st5	-3.30537	0.0426661
Riiad1	-3.29122	2.39809e-05
Hspb1	-3.24716	0.0120772
Pipox	-3.18907	0.0118969
Col1a2	-3.1497	1.34247e-08
Cdkn1c	-3.08883	4.01699e-37
S100a6	-3.03975	0.0136847
1190002H23Rik	-3.02041	8.89185e-15
B230216N24Rik	-2.98027	0.000103344
Mmp23	-2.97123	0.0175166
Ecscr	-2.95894	0.018028
Anxa2	-2.85	3.27126e-11
Pcp4	-2.81433	0.00911095
Capn6	-2.80437	0.000394296
Ly6h	-2.79358	0.0160868
Olfm1	-2.77692	3.27126e-11
Tnfaip6	-2.77206	0.0106734
Penk	-2.76394	0.038698
Ttc9b	-2.69874	0.0286612
Lmo1	-2.65317	2.06728e-13
Htr3b	-2.63009	0.000135209
2700090O03Rik	-2.61409	0.0253546
Gm4980	-2.59078	0.0142496
2610017I09Rik	-2.58428	3.37935e-11
Klk8	-2.57953	0.00770952
Rpph1	-2.5707	0.00057325
Pthlh	-2.56608	0.0124084
Stard10	-2.56222	7.78949e-16
Dlk1	-2.54935	5.98674e-07
Ngb	-2.52528	0.00709802
Prima1	-2.52131	0.0341939
Akr1cl	-2.51099	0.0485453
Clec14a	-2.45651	0.0101437
Sstr1	-2.45546	0.00463669
Crabp1	-2.45173	3.79027e-05
Crlf1	-2.44701	0.0211504
Cartpt	-2.42477	1.32837e-09
Tnc	-2.39724	0.00032128
Crip1	-2.39085	1.28616e-05
Ucp2	-2.34241	2.61652e-16
Syt5	-2.32742	0.000402286
Rasgrp2	-2.28932	0.000365663
Gm8773	-2.26902	0.0324382
Bbc3	-2.16995	0.0192201
Tgfbi	-2.16308	0.000200856
Adcyap1r1	-2.12824	0.0133555
Phlda1	-2.11274	0.00153965
Phox2a	-2.09457	0.00150904
Tm4sf1	-2.05712	9.42598e-05
Cib2	-2.05029	0.0124549
Gm5617	-2.02513	0.0473027
Cnih2	-2.0172	5.40715e-06
Syp	-2.01612	0.00420452
AI413582	-2.01424	0.000224628
Pnck	-2.00901	0.0141325
Atp1b1	-1.99537	0.0462907
Cela1	-1.99512	0.00234185
Stmn4	-1.98129	1.71097e-06
Ccnd2	-1.95707	3.15424e-12
1810027O10Rik	-1.95231	5.13375e-08
Hpcal1	-1.95169	1.96475e-11
S100a11	-1.94873	9.54346e-08
S100a10	-1.9473	3.37935e-11
Pcsk1n	-1.92425	0.0136847
C1ql1	-1.89216	0.000135554
Gng11	-1.88994	1.11005e-07
Lgals1	-1.87015	9.61154e-08
Serinc2	-1.86814	0.039574
Sepw1	-1.86528	1.35659e-06
Rundc3a	-1.86233	5.79609e-06
Pik3ip1	-1.85905	0.0011232
Copz2	-1.84178	0.00375117
Dok5	-1.83459	0.000326349
Snhg8	-1.82872	0.0180749
Tmsb10	-1.82543	0.00232506
Gm1673	-1.81688	1.46052e-05
6330403K07Rik	-1.78796	1.83126e-10
Ppp2r2b	-1.78313	2.06649e-08
Hist3h2ba	-1.76492	0.00048583
Meg3	-1.7561	0.00450773
Crym	-1.75289	7.63537e-09
Dact3	-1.75022	0.0498665
Atp5e	-1.74743	7.08137e-07
Mxd4	-1.74401	0.00779986
Fam132a	-1.73945	0.00330717
Stmn2	-1.73629	3.47466e-08
C430049B03Rik	-1.73338	0.00853584
Ramp3	-1.71891	0.00143331
Serf1	-1.70835	5.69976e-07
Lmna	-1.70375	0.0028807
Rac3	-1.70285	0.00605869
Tmsb15l	-1.70224	0.00315305
Tspo	-1.69916	0.00957364
Lxn	-1.69894	7.08137e-07
Tppp3	-1.68282	2.29266e-05
Ache	-1.68159	0.0102932
Rpl41	-1.67644	3.12565e-07
Resp18	-1.67157	0.0170328
Tmsb15b2	-1.65454	0.00667963
Rps21	-1.65047	4.02996e-05
Snhg6	-1.64927	0.000280238
Btg2	-1.64797	0.0082615
Gng5	-1.6378	0.000278116
Prss36	-1.63352	0.0270695
Romo1	-1.63339	4.88271e-06
Rpl37a	-1.62565	0.000259038
Rplp1	-1.62213	7.32536e-05
Mfsd3	-1.62206	0.0457503
Grina	-1.6215	2.39836e-05
Fkbp11	-1.61755	0.0446486
Rpl35a	-1.61021	0.0404001
Usmg5	-1.60269	0.0431172
Dpm3	-1.60115	0.00540184
Timm8b	-1.59784	5.09589e-07
H2afj	-1.59774	9.54368e-06
Grcc10	-1.5971	1.01228e-07
Bloc1s1	-1.58787	1.47285e-05
Stom	-1.58216	7.24537e-05
2010107H07Rik	-1.57163	0.0177528
Celf4	-1.57021	0.0206273
Bola2	-1.56787	5.40715e-06
Tspan17	-1.56589	0.00164799
Rpl39	-1.56485	4.01656e-06
1500011K16Rik	-1.56381	0.0211408
Rplp2	-1.55948	0.0472859
Uchl1	-1.55625	8.91333e-09
Tbca	-1.55354	8.83446e-07
Prkcdbp	-1.55108	7.37553e-05
Shfm1	-1.55069	8.09141e-07
Rps28	-1.54983	0.0481018
Timp1	-1.54773	0.049973
Myeov2	-1.54637	5.05293e-06
Atp5k	-1.54263	0.0119006
Pcbd1	-1.537	0.000287632
Npdc1	-1.53509	2.9772e-06
Tmem141	-1.53495	0.0389785
Cox6c	-1.53203	2.06711e-07
Krtcap2	-1.53143	9.80188e-07
Gsn	-1.5309	0.00292194
2410004N09Rik	-1.52161	0.00925487
Ptn	-1.52118	0.0261477
1500012F01Rik	-1.51981	0.000441182
Pmp22	-1.51664	0.000956849
5430416N02Rik	-1.51379	0.0125273
Acyp1	-1.50858	0.00406479
Ndufa3	-1.50643	8.73212e-06
Mgst3	-1.50457	0.000389429
Ndufc1	-1.50274	6.91608e-06
Mgst1	-1.50196	0.03438
Mrps21	-1.50005	0.000388661
Nnat	-1.49944	6.13708e-06
Tmem205	-1.49643	0.0196398
Rps19	-1.4952	7.66448e-06
Tceb2	-1.49274	6.16193e-06
Reep5	-1.49108	0.000667726
Pfdn4	-1.49079	2.04181e-06
Gm16796	-1.48996	0.0300651
Nt5c	-1.48845	1.63833e-05
Atp5j2	-1.47871	5.05293e-06
Rpl32	-1.47829	3.27538e-06
Ubl5	-1.47742	4.9973e-06
2900010M23Rik	-1.47327	5.40715e-06
Aplp1	-1.46639	0.000613713
Cox7a2	-1.46539	3.56144e-06
Gm561	-1.46288	0.0103303
Egfl7	-1.46065	0.000423952
Stmn3	-1.45766	1.62625e-05
Zcchc12	-1.45639	0.00732066
Cables1	-1.4527	0.0359072
Rps26	-1.44828	0.000146989
Rras	-1.44757	9.78822e-05
Gng3	-1.44515	3.41992e-05
Atp6v1f	-1.44478	1.10724e-05
Rpl37	-1.44461	0.000182967
1810006K21Rik	-1.44452	2.36533e-05
Asl	-1.44361	0.000821487
1110008P14Rik	-1.43544	0.0102599
Map1lc3a	-1.43517	0.00048583
Tomm7	-1.43303	1.43008e-05
Ndufa6	-1.43071	2.30517e-05
Uqcrq	-1.43034	8.14963e-06
Hmg20b	-1.42939	0.0465204
Rps15a	-1.4274	3.23168e-05
2310009A05Rik	-1.42627	0.0103303
Rnd2	-1.42561	0.0350814
Snca	-1.42337	0.0359072
Rabac1	-1.42101	1.73824e-05
Uba52	-1.42067	5.87242e-05
Steap1	-1.41969	0.0297496
Shd	-1.41946	0.0164053
Ndufv3	-1.41911	4.02996e-05
Uqcr10	-1.41151	9.25654e-06
Selm	-1.41045	0.00874107
Ccdc23	-1.40972	5.15767e-05
Rtn2	-1.4089	0.0163873
Cst3	-1.40885	8.09141e-07
1110001J03Rik	-1.40864	0.000835444
Cxx1b	-1.40624	0.0477887
Des	-1.40224	0.0046529
Tesc	-1.40204	0.000251414
Mmp17	-1.40116	0.0293879
2310009B15Rik	-1.40103	0.0310944
Rps24	-1.40088	5.39351e-06
2900053A13Rik	-1.39597	0.0306723
1810037I17Rik	-1.39494	5.94301e-05
Mrpl34	-1.39447	2.04013e-05
Rpl22l1	-1.39426	1.09321e-05
Cyba	-1.39134	0.000459405
Cstb	-1.38954	0.000103344
Cox17	-1.38872	0.00021052
Tagln3	-1.38715	4.40657e-06
Mrpl53	-1.38706	2.88285e-05
2410015M20Rik	-1.3849	1.4684e-05
Rps20	-1.38107	1.15332e-05
Mrpl52	-1.38081	0.000200856
2310016M24Rik	-1.38012	8.0576e-05
Gprc5c	-1.37775	0.0166678
Id4	-1.37683	5.98674e-07
Cox6b1	-1.37652	5.05293e-06
Sec61b	-1.37416	1.00699e-05
Mrpl14	-1.37384	0.000303313
Scand1	-1.37141	0.0041028
Ndufb11	-1.36973	1.16908e-05
Atp9a	-1.36799	0.0339204
Atox1	-1.36776	5.87242e-05
Dpysl5	-1.3671	0.0238303
Ndufb2	-1.36363	8.46696e-05
Tmsb4x	-1.36355	4.0829e-07
Uqcr11	-1.36336	0.000124891
Fggy	-1.36176	0.0169793
Atpif1	-1.35995	8.97662e-06
2010107E04Rik	-1.35702	4.97342e-05
2410006H16Rik	-1.35696	0.00654573
Psmg4	-1.35483	0.000608377
Stc1	-1.35427	0.0327087
1810035L17Rik	-1.35292	4.24771e-05
Rps14	-1.34631	2.48051e-05
Cox8a	-1.34431	5.05293e-06
Ndufb7	-1.34331	2.40424e-05
Nme2	-1.34253	1.88919e-05
Ndufa7	-1.3414	4.30038e-05
Rps25	-1.33707	5.09109e-05
Ebpl	-1.33472	0.000344037
Ndufa13	-1.3347	1.64729e-05
Ccdc28b	-1.33423	0.00178578
Gnas	-1.33383	0.00301631
Rpl26	-1.33347	0.000411695
Gm15772	-1.33347	0.000411695
Hint1	-1.33234	8.5552e-06
Tomm6	-1.33186	0.000302831
Nop10	-1.32989	6.91608e-06
Sat1	-1.32818	0.00901821
Maged2	-1.32725	9.92422e-07
Snrpd2	-1.32623	0.000259038
Minos1	-1.32077	3.07483e-05
2310039H08Rik	-1.3207	0.0246633
Ndufa4	-1.31533	1.44104e-05
Ppp1r1a	-1.31411	0.027385
Cox7b	-1.31331	1.00699e-05
Gamt	-1.3111	0.00267828
Cacnb3	-1.3108	0.028622
Mrpl33	-1.31037	0.000109264
Acot13	-1.30943	0.00693365
Gpx1	-1.30819	6.13708e-06
Bok	-1.30703	0.000380207
Rpl36al	-1.30647	3.1321e-05
Tmem14c	-1.30313	0.0316645
1110065P20Rik	-1.30033	0.00871447
Nenf	-1.29992	0.0016974
1500032L24Rik	-1.29933	5.17179e-05
Uqcrb	-1.29831	4.54042e-05
Rpp21	-1.29565	0.000931261
Ndufa1	-1.29262	0.000132622
Arhgdig	-1.29071	0.00276101
Drap1	-1.2891	0.000120306
Chchd1	-1.28801	2.76782e-05
Ndufc2	-1.28785	1.90272e-05
Bola3	-1.28653	9.28829e-05
Brp44	-1.28256	7.82218e-05
Rps15	-1.28108	4.34781e-05
Tpm2	-1.28058	0.0139419
Aprt	-1.2798	0.00106414
Chchd7	-1.27805	0.000864954
Rpl30	-1.27749	0.0339872
Gm12191	-1.27672	0.0345006
Lsmd1	-1.2744	0.000261234
Camta1	-1.27431	0.00741643
Stra13	-1.27263	0.00263262
Serp2	-1.27153	0.011794
Cmc1	-1.26694	0.0245004
Anapc13	-1.26382	0.00285239
Polr2j	-1.26314	1.20439e-05
Rpl18	-1.25982	0.00186439
1810022K09Rik	-1.25586	0.000878472
Ndufa2	-1.25566	2.40424e-05
Hist3h2a	-1.25231	0.000200856
Mrps6	-1.25197	0.000266079
Klhdc8b	-1.25062	0.0132232
Rps9	-1.24885	2.3287e-05
Hdac5	-1.24852	0.0136847
Psmb10	-1.24817	0.013485
Ctsf	-1.24501	0.0454591
Snrpg	-1.24456	0.000243266
Dbi	-1.24424	3.10699e-05
Trafd1	-1.24285	0.0164057
Lsm10	-1.2416	0.0115662
1110001A16Rik	-1.24107	0.0041028
Prelid2	-1.24002	0.0191141
Anapc11	-1.23392	0.000915805
6230400D17Rik	-1.23302	0.00403421
Hap1	-1.22538	0.0218186
Crip2	-1.2246	3.79027e-05
Fam96b	-1.22426	0.000218992
Snf8	-1.22045	0.00184472
Rps18	-1.21723	0.000133318
Edf1	-1.21503	0.000263769
Gadd45a	-1.2137	0.0148099
Zdhhc12	-1.21254	0.0082615
Ssbp2	-1.21239	4.54042e-05
Nradd	-1.21126	0.00327499
Ptpmt1	-1.21098	0.000321589
Gnb2	-1.20748	0.00737604
Rnasek	-1.20745	0.0023241
Gabarap	-1.2073	0.000182967
Hscb	-1.20435	0.0338571
Rps27l	-1.20274	7.32662e-05
Atp5h	-1.20255	6.67157e-05
Ndufb4	-1.20231	0.0218186
Polr1d	-1.19967	0.000350076
Pigyl	-1.19802	0.0475386
Rpl13a	-1.19751	5.87242e-05
Cox4i1	-1.19654	4.61326e-05
Igfbp2	-1.19235	0.0001023
Dynll1	-1.18906	2.54519e-05
Higd2a	-1.18868	0.000695348
D8Ertd738e	-1.18819	0.000532412
Gpc3	-1.1872	5.7627e-05
Ndufa11	-1.18348	0.000488169
Ndufs6	-1.18347	0.000682729
Trappc6a	-1.18104	0.0241591
2010204K13Rik	-1.17913	0.0084082
Rps2	-1.17857	0.0204463
Fam36a	-1.17837	0.0181986
Aes	-1.17782	0.000408718
3110003A17Rik	-1.17714	0.000303313
Dctn3	-1.17708	7.45722e-05
Rpl34-ps1	-1.17649	0.00235329
Tmem120a	-1.1753	0.000562736
Coro1a	-1.17427	0.0190821
Igfbp3	-1.17378	0.000535578
Ndufa5	-1.173	0.00013855
Rpl34	-1.17273	0.0021969
Plk2	-1.17272	0.000328278
Tmem160	-1.17246	0.00073394
Txn1	-1.17224	0.000120621
B2m	-1.17207	0.00048583
H2-Ke6	-1.16781	0.0372369
Sepp1	-1.16773	0.00299538
Magohb	-1.16585	0.00233744
Fam165b	-1.16447	0.000188954
Cox6a1	-1.16191	6.38349e-05
Rps11	-1.16041	0.000119863
Bmyc	-1.15955	0.00260388
Tmem107	-1.15675	0.0196398
Phpt1	-1.15275	0.000311266
Mcee	-1.14794	0.018028
Ccdc107	-1.14772	0.0065436
Stx8	-1.14746	0.00925487
Txndc17	-1.14734	3.23482e-05
Uqcrh	-1.14622	0.000230122
1810058I24Rik	-1.14506	0.000388661
Dnajc15	-1.14449	0.000957152
Mrpl54	-1.13909	0.000178769
Lage3	-1.13737	0.00163321
Arpc3	-1.13554	8.72149e-05
Rpl14	-1.13305	6.72449e-05
Dusp26	-1.13261	0.0329363
Nedd8	-1.13239	0.00028017
Use1	-1.13218	0.00762605
0610012G03Rik	-1.13081	0.000259038
Hint2	-1.12955	0.0184727
Polr2f	-1.12805	0.000441182
Taf10	-1.12803	0.00100689
Iqcj-schip1	-1.12652	0.000290006
Schip1	-1.12652	0.000290006
Cox16	-1.12446	0.00439418
Mvk	-1.12389	0.0031011
Rpl19	-1.12292	0.0177528
Rpl7	-1.12124	0.000143369
Dtymk	-1.11934	0.000690202
1110003E01Rik	-1.11726	0.0116364
Mrp63	-1.11443	0.0012155
Ndufb10	-1.11239	0.00136482
Supt4h1	-1.11115	0.0149457
Rpl13	-1.1095	0.000356555
Rps5	-1.10876	7.24263e-05
2310003F16Rik	-1.10757	0.00113534
1810030N24Rik	-1.10558	0.0479061
H2afv	-1.10292	0.000449734
Sec11c	-1.10109	0.000412045
Mrps24	-1.0995	0.00151693
Vkorc1	-1.09881	0.0481702
AI462493	-1.09749	0.00728004
Med28	-1.09648	0.000136949
Pfdn5	-1.09576	0.000638976
Nrp	-1.09532	0.00223387
5133401N09Rik	-1.09451	0.0275424
Ndufb6	-1.09135	0.000482054
Aurkaip1	-1.09091	0.000345124
Ifitm2	-1.0901	0.000305386
Hcfc1r1	-1.08982	0.0174018
Mrpl30	-1.08939	0.000115823
Vim	-1.08835	2.39809e-05
Polr2g	-1.08786	0.000186555
Ndufb9	-1.08542	0.000380207
Mrpl20	-1.08462	0.000365663
Snrpe	-1.08076	0.00106659
Sncg	-1.07985	0.0402751
Atp5g1	-1.07778	0.000216206
Mrps16	-1.07687	0.00327499
Tmem147	-1.07572	0.000491894
1810009A15Rik	-1.07472	0.000295655
Dynlrb1	-1.07262	0.000389429
Atp6v0e	-1.07072	0.000397383
Polr2i	-1.07004	0.00181637
Sf3b5	-1.06963	0.000673086
Rpl22	-1.06619	0.00129073
Dctpp1	-1.06463	0.00248305
Mrpl43	-1.06216	0.00408463
Timm13	-1.06199	0.000412703
2410017P09Rik	-1.06139	0.030553
Atp5j	-1.06073	0.000408718
Gas5	-1.05951	5.15767e-05
Dapk3	-1.05949	0.000646891
Rplp0	-1.05617	4.56563e-05
Ccdc104	-1.05599	0.00455684
Mrps12	-1.0557	0.00055536
1700019E19Rik	-1.05354	0.00357425
Mrps18c	-1.05342	0.00188336
Rps4y2	-1.05142	0.00482646
Nudt14	-1.04977	0.00842102
Atp6v0b	-1.04889	0.000589352
Ndufb3	-1.04677	0.000695348
Snx22	-1.04557	0.000230122
1810046J19Rik	-1.0453	0.00238083
Ndufa8	-1.0444	0.000846077
Rpl18a	-1.04203	0.000827288
Pdcd2	-1.04142	0.00850372
Fis1	-1.04096	0.00078149
Ccs	-1.03944	0.00922027
Fam162a	-1.03771	0.00306716
Hsbp1	-1.03765	0.000185154
Fars2	-1.0373	0.0267101
Sdf2	-1.03591	0.00936514
Yipf1	-1.03577	0.00510224
Cited2	-1.03333	0.0229751
Pts	-1.03328	0.0426103
Mea1	-1.03289	0.00193846
Fabp5	-1.03132	0.000599037
Cd63	-1.02902	0.00406763
Lamtor2	-1.02837	0.00248305
Ost4	-1.02337	0.00158051
Pgls	-1.02099	0.00125332
Myl6	-1.02012	0.00212964
2310016C08Rik	-1.01828	0.0190929
Tubb4a	-1.01337	0.00909436
Bex2	-1.01301	0.000644035
Wbp5	-1.01217	0.00110414
Itm2a	-1.01186	0.00405271
Trappc2l	-1.01156	0.00169922
Ppm1m	-1.00848	0.0276067
Cisd1	-1.00716	0.00156611
1110058L19Rik	-1.00636	0.0279421
Tmem134	-1.00623	0.00330717
Cox5a	-1.00536	0.000749601
Eif3k	-1.0042	0.000608197
Ftl1	-1.00397	0.000282876
1500009L16Rik	-1.00329	0.0349075
2410022L05Rik	-1.00173	0.0246053
Ndufb8	-1.00096	0.000570513
Ndufb5	-1.00066	0.00057325
Bax	-0.998599	0.00072896
Pop5	-0.997885	0.00238083
Sh3bgrl3	-0.996557	0.000532412
Cib1	-0.995198	0.010946
Prr13	-0.992898	0.0241267
Clvs1	-0.992663	0.00639026
Rps3	-0.99155	0.000650161
Atp5o	-0.990074	0.000584187
Rtn1	-0.98932	0.00433666
Rpl8	-0.988414	0.000536676
Tmem223	-0.987803	0.0223165
Pfdn2	-0.986694	0.00656878
2410003K15Rik	-0.985628	0.0244857
Ndufs4	-0.981474	0.000667726
Fxc1	-0.980974	0.00292834
Pdcd5	-0.979579	0.00441254
Gm16517	-0.978064	0.0218991
Cox5b	-0.977302	0.00807994
Mrps15	-0.975607	0.000650161
Tmem208	-0.975308	0.00605249
Med10	-0.973388	0.0041028
Mrpl21	-0.972728	0.0185983
Snrnp27	-0.967072	0.00292194
Rps3a	-0.966696	0.000782325
Rabl5	-0.966045	0.0257871
Atp5g3	-0.964569	0.00282425
Nudt2	-0.964283	0.0284708
Ap2s1	-0.963768	0.00123384
Snrpf	-0.963303	0.0218186
Rpa3	-0.963114	0.00233744
Mad2l2	-0.962825	0.0124784
Acads	-0.961135	0.0266383
Dgcr6	-0.960818	0.00303871
Mrps14	-0.960774	0.00276836
Srp14	-0.958241	0.00482646
Bola1	-0.954473	0.0118123
Fkbp2	-0.95424	0.0174018
Myl12b	-0.953767	0.00235329
Myl12a	-0.953587	0.00278584
Commd6	-0.953161	0.0206881
Ndufaf2	-0.953111	0.00365333
Mrps34	-0.951797	0.00314288
Sh3gl3	-0.949853	0.0120454
Bex1	-0.946209	0.00170589
Med30	-0.945194	0.0011394
3110001D03Rik	-0.944793	0.0133829
Pafah1b3	-0.944041	0.00605249
Prdx5	-0.941392	0.0204971
Sub1	-0.940804	0.00163321
Pcbp3	-0.940419	0.00330717
Csrp2	-0.939812	0.0160868
Prnp	-0.939064	0.00212964
Ddrgk1	-0.938744	0.0271119
Mtch1	-0.938566	0.00188336
Fth1	-0.937598	0.00286101
Cyb5	-0.937013	0.00105803
Manf	-0.936034	0.00118439
Zcrb1	-0.934908	0.00292022
2810428I15Rik	-0.932733	0.0216225
Nans	-0.932615	0.00892639
Snhg1	-0.930575	0.0374896
Dad1	-0.93049	0.00611185
Selk	-0.929633	0.00213339
Atp6v0d1	-0.929419	0.0187662
2310036O22Rik	-0.929202	0.00330836
H3f3a	-0.928467	0.00158875
Pfdn1	-0.928257	0.00113789
Ccnd3	-0.927372	0.00271687
Ssbp4	-0.926868	0.0433863
Arf5	-0.92585	0.00708011
Slc35b3	-0.925838	0.0469553
Dpy30	-0.924699	0.00299538
Ppib	-0.92295	0.00093997
Meis3	-0.92162	0.0112886
Ssr4	-0.920782	0.00530947
Pde6d	-0.92031	0.00276836
Gnptg	-0.919444	0.0164641
Hras1	-0.918464	0.0103303
Pomp	-0.917628	0.00254735
Dctn6	-0.91658	0.00177775
Rps8	-0.916216	0.00173967
Timm17a	-0.915289	0.00274288
2810025M15Rik	-0.911966	0.02566
Gstm5	-0.911485	0.0191141
Churc1	-0.911191	0.0316645
Etfb	-0.910835	0.00560338
Vps28	-0.910445	0.000765387
Asna1	-0.90984	0.0264094
Rnaseh2c	-0.909802	0.00530693
Spcs1	-0.908694	0.00186439
Mrpl41	-0.908076	0.0133285
Fam125a	-0.907629	0.0387186
Csnk2b	-0.907173	0.00658703
Alkbh6	-0.906407	0.0105613
Camkv	-0.904876	0.0266383
Commd4	-0.902498	0.0133555
Ccdc56	-0.901856	0.00248305
Zmat5	-0.900444	0.0300651
Zfand2b	-0.89956	0.0464602
Psma7	-0.89931	0.00146476
Swi5	-0.895201	0.00272348
Cnpy2	-0.89333	0.00684278
5730494M16Rik	-0.892823	0.0160073
Fam181b	-0.892211	0.00232506
Rpl6	-0.891347	0.00927893
Tmem85	-0.89106	0.0127513
Gabarapl2	-0.890917	0.0370315
Ngfrap1	-0.889504	0.00326378
Trappc4	-0.888371	0.00248305
Nhp2	-0.887738	0.00452438
2310044H10Rik	-0.885864	0.0225803
Cnih4	-0.885556	0.00741643
Mrpl27	-0.885518	0.00793596
Tpm1	-0.884428	0.0206881
0610010K14Rik	-0.884273	0.013116
Pvrl2	-0.883311	0.0308302
Hsd17b10	-0.880464	0.00930682
Prdx4	-0.879531	0.00435708
Abcg2	-0.874777	0.00881412
Cript	-0.873799	0.00745425
Tmem126a	-0.872711	0.00945308
Bex4	-0.868834	0.0111314
Sla2	-0.868467	0.00538041
l7Rn6	-0.866237	0.00560197
Magoh	-0.866127	0.00547869
Rcn3	-0.865694	0.0278102
Rps4x	-0.862459	0.0035326
Pgp	-0.86167	0.0134315
0610009B22Rik	-0.861035	0.0206881
Rpl23	-0.860886	0.0261756
Prdx2	-0.860271	0.0037444
Psmb3	-0.858875	0.0133555
Sin3b	-0.857853	0.0059753
Cetn2	-0.857683	0.00500829
BC031181	-0.85684	0.00460466
Atp5d	-0.856513	0.0102878
Arl2	-0.855178	0.0118444
Cetn3	-0.854378	0.00285162
Commd1	-0.853474	0.00375816
Gng10	-0.851254	0.0073434
Anapc16	-0.850351	0.0133829
Bud31	-0.85016	0.00541166
Ict1	-0.848487	0.0130548
Eny2	-0.84655	0.0117123
Hspe1	-0.845747	0.00927971
Ubxn6	-0.845279	0.045239
Cox19	-0.845124	0.015843
Eef1b2	-0.844054	0.00951872
Cuta	-0.843361	0.0293077
Itm2b	-0.84315	0.00504078
Tmem60	-0.842711	0.0215759
Glrx5	-0.842625	0.00907796
Tceb1	-0.842481	0.00595763
Sssca1	-0.842153	0.0122759
Lsm4	-0.841869	0.0113796
Nxn	-0.840431	0.0297496
Psmb7	-0.839576	0.011913
Mrpl32	-0.83922	0.00968801
Med21	-0.83788	0.0126041
Snrpn	-0.836325	0.0116247
Snurf	-0.836325	0.0116247
Itm2c	-0.833169	0.0100756
Bend5	-0.83249	0.0470623
Mrpl17	-0.831687	0.0160585
1810043G02Rik	-0.831382	0.0487119
Ndufs7	-0.829745	0.0112733
Imp3	-0.827982	0.0134366
Vps29	-0.826794	0.00510224
Rpsa	-0.826045	0.00605249
Tomm5	-0.825577	0.0236248
Timm17b	-0.824767	0.0164053
Nme1	-0.824305	0.00813663
Gtf2h5	-0.82335	0.00698531
Polb	-0.822463	0.0148225
Eif1b	-0.820549	0.00605249
Mrpl13	-0.820197	0.00611185
Npc2	-0.820149	0.00936514
Mrps11	-0.818921	0.0381399
Pkig	-0.818719	0.0205721
Ppp1r11	-0.81777	0.0204463
Nt5m	-0.817213	0.0191141
Ubb	-0.816933	0.014526
Gm1821	-0.816012	0.014494
Btf3	-0.815661	0.0115662
Stard3nl	-0.814564	0.00732066
Rexo2	-0.813941	0.00968159
Mrps26	-0.810427	0.0123308
Trnau1ap	-0.810104	0.0116364
Bloc1s2	-0.807169	0.0232881
Sra1	-0.806265	0.0139419
Mrps28	-0.805987	0.028622
Ergic3	-0.80565	0.00941475
Tubb2a	-0.804864	0.0315458
Chmp2a	-0.804808	0.018028
Fdps	-0.801934	0.0457444
Pih1d1	-0.801515	0.0282157
Tmem98	-0.7995	0.0106801
2700094K13Rik	-0.797842	0.0116524
Rps19bp1	-0.797504	0.0488492
Cyb561	-0.796512	0.0446486
Guk1	-0.795381	0.014494
Psmb6	-0.794837	0.0114389
Tbcb	-0.792395	0.0142696
Mrpl12	-0.789976	0.0139419
Mrpl11	-0.789466	0.0167869
Slc25a4	-0.783225	0.00545804
Srp19	-0.78318	0.00867097
Thyn1	-0.782381	0.0164268
2900064A13Rik	-0.781348	0.0435668
S100a16	-0.781184	0.0153416
Mcts1	-0.780581	0.0329363
Prkrip1	-0.780485	0.0451154
Erh	-0.779167	0.0133394
Cuedc2	-0.778609	0.0133518
Polr3h	-0.778074	0.0206881
Ly6e	-0.777919	0.0211479
Wbp1	-0.7779	0.0146395
Tm2d3	-0.777751	0.0425787
Ppic	-0.777465	0.0115101
Prmt1	-0.776553	0.0206881
Atp6v1g1	-0.772364	0.015031
Eef1e1	-0.768986	0.0135807
Arpc5l	-0.767839	0.0224491
Thoc7	-0.766103	0.0344373
Cdk5	-0.763946	0.0216974
Atp6v1e1	-0.762638	0.0212644
Acot7	-0.762293	0.0210308
Nme4	-0.760604	0.0334113
Fkbp8	-0.758725	0.0118435
Bag1	-0.758004	0.0158916
Fkbp3	-0.752334	0.0165097
Banf1	-0.752207	0.0132864
2400001E08Rik	-0.74873	0.0230655
Gnb2l1	-0.747629	0.0170773
Lsm1	-0.747135	0.0181849
Nudt3	-0.747106	0.0296154
Gtf2a2	-0.746404	0.014494
Bbip1	-0.745465	0.0365459
Trappc1	-0.745401	0.0381566
Ranbp1	-0.744545	0.0153417
Mrpl15	-0.74013	0.0402093
Cdkn2d	-0.739423	0.0438311
Eif4ebp1	-0.73909	0.035655
Pfn1	-0.739085	0.0300651
Psmb4	-0.737616	0.0207548
1110008F13Rik	-0.734025	0.0180333
Tmem199	-0.733728	0.0487119
Chchd2	-0.733307	0.0256554
Naa10	-0.729813	0.0369576
Ssu72	-0.72821	0.0211974
Clic1	-0.72786	0.0124549
Eif3i	-0.726367	0.0165745
Mrps7	-0.725033	0.0433863
Vti1b	-0.724631	0.0264164
Cbr1	-0.724484	0.0476233
Grpel1	-0.724224	0.0345006
Lsm3	-0.721102	0.0377502
Mettl10	-0.720664	0.0424799
Gemin7	-0.720321	0.041316
Eif1	-0.720111	0.0296544
Eci2	-0.716707	0.04871
Mfap2	-0.716417	0.020747
6720456B07Rik	-0.713104	0.0429378
0610009D07Rik	-0.711588	0.01853
Dpm2	-0.711513	0.0450308
Ube2b	-0.710929	0.0204463
Psma2	-0.706825	0.0239721
Pdcd6	-0.70636	0.042592
Slc25a39	-0.705845	0.0314842
Basp1	-0.705641	0.0278304
Psmb1	-0.704928	0.0241007
Igfbp4	-0.704813	0.0153416
Cfl1	-0.704673	0.0296544
Nol7	-0.701438	0.0451154
Tpi1	-0.701112	0.0383657
Ccdc124	-0.700735	0.0493376
Cwc15	-0.697782	0.0190634
Pebp1	-0.695669	0.0279361
Mrpl28	-0.695583	0.0470482
Mif	-0.693754	0.047747
2700060E02Rik	-0.692395	0.0314842
Zfp771	-0.686611	0.0450504
Esd	-0.685347	0.0296687
Snrpd1	-0.684748	0.0277267
Gpx8	-0.684387	0.0434271
Commd2	-0.683954	0.0341234
Zfp637	-0.681669	0.0433863
Elof1	-0.678819	0.0357732
Ssr2	-0.674916	0.0394098
Ptov1	-0.673506	0.0235866
Gap43	-0.671065	0.0182982
Tm2d2	-0.667284	0.0433863
Clta	-0.664165	0.0323907
Mdk	-0.661003	0.0446497
Sap30	-0.659294	0.0433863
Polr2d	-0.657355	0.0420323
Arpc4	-0.65327	0.0470623
Mtch2	-0.649382	0.0278304
Polr2c	-0.64898	0.0470623
Dctn2	-0.645478	0.0341299
Rnf7	-0.64489	0.0483341
Ubxn1	-0.641256	0.0496499
Yrdc	-0.637146	0.049973
Fam195b	-0.636993	0.0345006
Eef1a1	-0.629211	0.0271689
Ndfip1	-0.629104	0.0446497
Ckb	-0.624672	0.0454681
Csnk1a1	0.591413	0.0477887
Mcm3	0.602051	0.0419037
Nedd4	0.606805	0.0271689
Mat2a	0.611369	0.0475386
Bcat1	0.615882	0.0417607
Sdha	0.617049	0.0455274
Ss18	0.646866	0.0474245
Ncl	0.651728	0.0419037
Hnrnpm	0.658455	0.0341294
Cbx5	0.665061	0.044343
Uhrf1	0.67653	0.0206881
Tm9sf3	0.680072	0.0412889
Nup62	0.695091	0.0218186
Eprs	0.699092	0.0306723
Mcmbp	0.699671	0.0292234
Scd2	0.703554	0.0443933
Tpx2	0.705108	0.0371
Hnrnph2	0.717024	0.0326967
Ccnd1	0.723617	0.0251567
Cdca7	0.723817	0.0108316
Usp1	0.727959	0.0478325
Skap2	0.751227	0.0175166
Tex10	0.753655	0.0133555
Eif1a	0.75624	0.0114203
Ddx1	0.758228	0.00970536
Ahcyl1	0.759394	0.0211504
Cpsf3	0.76132	0.0299181
Cand1	0.764401	0.0342438
Ccna2	0.767482	0.00556862
Rrm1	0.769861	0.0447993
Cadm1	0.773165	0.0166937
Lrrfip1	0.773891	0.0487119
Ppat	0.774705	0.0144379
Rdx	0.782638	0.0241007
Zfp664	0.784588	0.0314931
Pum1	0.789708	0.0497308
Pacsin2	0.794166	0.0339204
Ccnb1	0.795108	0.0171437
Bclaf1	0.803606	0.0180775
Mcm4	0.805657	0.0202544
Aldh18a1	0.806048	0.0163499
Srrm2	0.812917	0.00436981
Wdr43	0.813736	0.0181731
Bcar3	0.821453	0.0468328
Hnrnpu	0.825641	0.00749492
Ppp3r1	0.842098	0.00968777
Coro1c	0.849683	0.00626337
Cse1l	0.851468	0.0191141
Ncor1	0.859619	0.00605249
Cdc25a	0.863822	0.0405118
Agfg1	0.865835	0.00484419
Tollip	0.867118	0.0206443
Ick	0.878321	0.0224941
Rragc	0.879822	0.0315619
Tmod3	0.882867	0.0321216
Zfp191	0.883838	0.00340128
Rad54l	0.887578	0.0160084
Skiv2l2	0.888132	0.038232
Strn3	0.89403	0.0207548
Safb	0.896785	0.0185983
Sox11	0.896787	0.00286211
Eif3a	0.89931	0.00908468
Sec23ip	0.906718	0.0480179
Mis18bp1	0.907191	0.0209836
Smarca5	0.907313	0.00530784
Wwtr1	0.920456	0.000597621
Cnot6	0.923189	0.00655981
Ubr7	0.931641	0.0478325
Ets1	0.934122	0.0101061
Kif11	0.935016	0.0125273
C330027C09Rik	0.936332	0.0359072
Shcbp1	0.939577	0.0132232
Ankrd11	0.940819	0.00279773
Map3k7	0.942056	0.0225716
Prc1	0.948135	0.0253546
Smc2	0.958016	0.000690202
Crk	0.958319	0.000892957
Slc16a1	0.966222	0.00435708
Hif1a	0.972869	0.0410816
Prpf40a	0.984577	0.00243971
Klhl9	0.990553	0.0485382
Cenpe	0.992019	0.00547691
Nedd1	0.995317	0.0361031
Usp47	0.996884	0.0116247
Whsc1	1.00415	0.0140287
Ccnjl	1.0055	0.000277715
Fam115a	1.00698	0.00716964
Nek2	1.00741	0.00276836
Ctcf	1.01234	0.0117123
Gsk3b	1.02324	0.00690001
Mki67	1.03181	0.0150127
Spcs3	1.03965	0.00167763
Slc39a10	1.0439	0.0432193
Pi4k2a	1.04667	0.0145042
Thumpd1	1.04726	0.000354542
Celf2	1.0536	0.000301463
Ccar1	1.05393	0.00021219
S1pr2	1.05589	0.00439944
Hoxa5	1.05762	0.00406763
Ndrg3	1.05952	0.0334113
Gls	1.06169	0.0332557
Pbrm1	1.07124	0.0175716
Eif4g1	1.07478	0.000280238
Plcb3	1.07621	0.01711
Rbbp8	1.07798	0.0246447
Ncaph	1.08406	0.00150904
Nefm	1.09062	0.0100756
Klhl13	1.09457	0.0127505
Trim59	1.09582	0.000608197
Lrrc58	1.09823	0.00422929
Hip1	1.09914	0.0479804
Klf3	1.10694	0.0266383
Smc4	1.11269	0.000268112
Atad2	1.11368	0.0374896
Kbtbd2	1.12083	0.0256554
Topors	1.12119	0.0206786
Ddi2	1.14051	0.0365638
Rad18	1.14117	0.00943648
Gja1	1.1474	4.73211e-05
Thrap3	1.15882	0.0115662
Abce1	1.16316	0.00531805
Smarcc1	1.16752	0.00292834
Epb4.1l5	1.16796	0.0444919
Elovl5	1.18001	4.67469e-05
Pcm1	1.18825	0.00922107
Smchd1	1.19726	0.0160097
Nktr	1.20042	0.0196398
Casd1	1.20242	0.00962068
Hmmr	1.20373	0.00108054
Timeless	1.20782	0.0133829
Cdh6	1.21587	6.21437e-05
Prrc2c	1.21707	0.00690001
Rest	1.2208	0.0223336
Rfwd3	1.22681	0.037858
Mlxip	1.22822	0.0188755
Naa15	1.23295	5.22018e-05
Fam120a	1.23576	0.0320776
Magt1	1.24963	0.00894958
Tmem209	1.25109	0.00174374
Gclc	1.25755	0.00319713
Kif20b	1.25875	0.00738586
Nipbl	1.26625	0.0391844
Sox10	1.26815	0.0339204
Chtf8	1.27036	0.0475386
Bub1b	1.28601	0.0163666
Brd4	1.29206	0.000816228
Abi2	1.30077	0.040687
Prpf8	1.30965	0.0316706
Foxo1	1.32627	0.041752
Rbm12	1.3331	0.00265275
Efr3a	1.33472	0.0429428
Serpini1	1.33641	0.0046529
Arhgap28	1.354	2.56185e-06
Zfp280d	1.35523	0.0416456
Hoxb5	1.36579	8.11951e-05
Frmd4a	1.37204	0.000749601
Scaf11	1.37642	8.63326e-06
Supt16h	1.38634	0.000112979
Tcerg1	1.39098	4.74815e-07
Epb4.1	1.39234	0.00669592
Syne2	1.39451	0.0203777
Cenpf	1.39457	0.00210299
Postn	1.40399	0.000365663
Gins3	1.41027	0.0144295
Top2a	1.41081	1.63827e-06
Appbp2	1.42073	3.44571e-05
Fndc3c1	1.43774	0.0111067
Opa1	1.45934	0.0092689
Slitrk6	1.46552	0.00439418
Fam184b	1.47517	0.00035381
Pif1	1.4764	0.0433746
Usp7	1.48326	0.000532412
Ide	1.49712	0.00315305
Rif1	1.50162	0.0459021
Ednrb	1.51346	2.09145e-08
Supt6h	1.546	0.0470623
Map3k1	1.57428	0.0299063
Gpsm2	1.57665	0.00838222
Rasa2	1.57692	0.0105993
Zfp238	1.5793	0.00189456
Itga4	1.5903	0.0267113
Egflam	1.59525	0.0257871
Casc5	1.59705	0.0105696
Mef2c	1.60797	0.0037444
Gbf1	1.6104	0.0344262
Arhgap42	1.64471	0.00020396
Ajap1	1.65259	0.00925487
Sort1	1.65542	0.00756317
4931406P16Rik	1.68242	0.0349075
Zfp451	1.69045	0.015681
Clspn	1.69318	0.0191141
Kcnk5	1.69382	0.00698531
Zhx1	1.70155	0.00408463
Gsta4	1.72278	0.00215473
Tbc1d16	1.72929	0.0286637
Tbl1x	1.73462	6.21437e-05
Cenpj	1.75456	0.0339872
BC024659	1.75485	0.0205721
Pfas	1.77525	0.0204463
Kntc1	1.78939	0.0400713
Smurf2	1.79696	0.0322054
Brd1	1.79796	0.0311395
Sbno1	1.82519	6.84906e-05
Zkscan1	1.85981	0.0142382
Sparcl1	1.86932	0.0382909
Zfp454	1.96505	0.0483745
Mmp16	1.97295	0.00270697
Dhrs3	1.97969	0.00092834
Tshz1	2.12395	5.7627e-05
Arhgap19	2.13507	0.00390559
Tmtc2	2.19493	0.0237774
Ralgapb	2.276	0.0400262
Qser1	2.29411	0.0470681
Spsb1	2.67333	0.0181839
Ifit2	2.70782	0.00560768
Srbd1	2.74689	0.0134488
Usp9x	2.95712	0.0132037
Zfp827	3.05437	0.0240956
Xylt1	3.05507	0.0424575
1700019G17Rik	3.12916	0.0493276
Rad54l2	3.13825	0.0120922
Tnr	3.14496	0.0440402
Gpr44	3.17712	0.0389785
Nedd9	3.17827	7.26159e-16
Pcdhb7	3.21251	0.0465204
Rhbdf2	3.22621	0.0419037
Arhgap32	3.24621	0.0206881
Agphd1	3.24622	0.0470623
Ppp4r4	3.33393	0.0289971
Zfp160	3.39675	0.0138467
Kitl	3.39756	0.0315619
Sorl1	3.39893	0.0239331
Myh11	3.4291	0.0421534
Rbm12b	3.46249	0.0133555
Rdh12	3.46518	0.0350169
Tmem79	3.47425	0.0292251
Ankrd44	3.47919	0.0286637
5033411D12Rik	3.48022	0.0490426
Susd3	3.53116	0.0293093
Isl1	3.54237	0.0210295
3110035E14Rik	3.54583	0.0220504
Zfp619	3.54643	0.0187662
AI414108	3.55241	0.0297439
Rhov	3.55883	0.0218525
Fgd3	3.55955	0.0258457
Herc3	3.57254	0.0180749
Lrrc10b	3.57735	0.0162439
BC030307	3.59098	0.017758
Ccdc125	3.61593	0.0216974
D430042O09Rik	3.61613	0.0139419
Lrp4	3.6482	0.00670389
Erap1	3.6518	0.0163387
Svep1	3.66752	0.034786
Zfp365	3.67524	0.0148838
Star	3.68383	0.0136847
Bmpr2	3.68607	0.0125273
Hkdc1	3.6916	0.0282023
Mcc	3.71478	0.0365013
Arhgap29	3.72136	0.0120454
Zfp455	3.72196	0.034783
Apobec1	3.72727	0.0139419
Kdr	3.74247	0.00962068
Mertk	3.74494	0.0114427
Kcnq5	3.74775	0.0120866
Synpo2l	3.76049	0.0132232
Wif1	3.76851	0.0138467
A4galt	3.77557	0.0107927
Gas2l3	3.77604	0.00377896
Epha8	3.79279	0.0134366
Sphkap	3.79706	0.00981124
Cyp2d22	3.80998	0.0126041
Aldh1l1	3.86833	0.0228323
D330045A20Rik	3.88108	0.0111528
F2rl2	3.88109	0.0263097
Gcnt1	3.91108	0.00925623
Gm1568	3.94187	0.0103476
Tgfa	3.95897	0.0168236
Lypd6	3.96675	0.0279361
Fam161b	4.00716	0.00773632
Tmco4	4.01946	0.0105696
Nr3c1	4.04801	0.00381249
Trim6	4.05536	0.0113565
Aff1	4.07027	0.00563408
Fgd6	4.12538	0.00257246
Gm14420	4.15056	0.0122759
Irak4	4.18629	0.00959545
Zfp109	4.21449	0.00376555
Ehhadh	4.22693	0.0207633
Plxna2	4.24486	0.00458347
Plcg2	4.25389	0.00353845
Zfp551	4.26647	0.0209047
Rapgef3	4.30118	0.00299538
Parp9	4.35061	0.00307232
Enpp2	4.38214	0.0165936
Igsf9b	4.51511	0.002664
Cdh24	4.52463	0.0022943
Trpc6	4.54383	0.00709572
Oprl1	4.56041	0.000834694
Prkcq	4.57167	0.00155599
Mbnl3	4.57544	0.00134986
Adam22	4.59109	0.00406763
Lifr	4.75466	0.00072896
Bmp4	4.85592	0.000701832
Bhlha15	4.87131	0.00159604
9130019O22Rik	4.87318	0.000518111
Sema3c	4.91887	6.72449e-05
Fzd4	4.93609	0.000638957
Galnt3	5.1105	0.000200283
Slc40a1	5.96678	0.000570513
Slc7a11	6.23917	2.09654e-07
					-1
