# Supplementary material for: Cell-autonomous retinoic acid receptor signaling has stage-specific effects on mouse enteric nervous system
Source: JCI Insight. 2021 May 24;6(10):e145854. doi: 10.1172/jci.insight.145854 (PMC8262371; doi:10.1172/jci.insight.145854)
Supplement: Supplemental Table 3 [file jciinsight-6-145854-s161.xlsx]

## Sheet: Sheet1
Supplemental Table 3. Genes differentially expressed in RaraDN-expressing ENCDC at both E11.5 and E13.5 compared to contol ENCDC with FDR ≤ 0.2.
Gene name	Log2(Mutant/Control)	False Discovery Rate (FDR)
Stmn2	-7.96046	1.0994e-23
Stmn3	-7.82851	3.2553e-17
Adcyap1r1	-7.10053	2.2334e-12
Chgb	-6.39922	8.09904e-07
Chrnb4	-6.35791	1.60737e-11
Kdr	-5.98948	1.16935e-09
St8sia3	-5.96264	3.86328e-07
Ptpro	-5.66923	9.57071e-10
Resp18	-5.442	4.94241e-05
Nacad	-5.25577	1.13494e-05
Glt28d2	-5.21711	2.69057e-05
Ric3	-5.12626	9.52832e-06
Sncg	-5.06763	2.71809e-05
Phox2a	-5.05514	3.42475e-06
Svop	-5.04404	5.3816e-05
Gm1568	-4.9871	6.03728e-05
Mmd2	-4.97661	6.93712e-05
Prr16	-4.9586	7.09619e-05
Rab3c	-4.85482	0.000469791
Cntnap4	-4.78258	4.29761e-05
Htr3a	-4.76856	0.000182005
Snca	-4.67708	8.08441e-05
Sstr2	-4.66489	0.000203027
Cartpt	-4.64338	2.1164e-06
Sphkap	-4.59183	0.00027074
Ngb	-4.56121	0.000493437
Chodl	-4.49785	0.00299098
Zfp551	-4.46566	0.000120154
Ldoc1	-4.46188	0.000594952
Syt5	-4.43394	0.00176855
Scg2	-4.41776	0.00198689
Lrba	-4.37586	0.000439985
Cyb561	-4.35788	0.000130979
Sema5b	-4.31507	0.000389965
Bcmo1	-4.1323	0.00160491
Htr3b	-4.11277	0.000893009
Klhl4	-4.0398	0.00151538
Kcnip1	-4.01654	0.00302846
Ehhadh	-3.98981	0.000981237
Rab33a	-3.92965	0.00354212
C1ql3	-3.87561	0.00158906
Pcp4	-3.87458	0.0067217
Optc	-3.84479	0.00503364
Sstr1	-3.83101	0.00201803
Erap1	-3.77813	0.00132936
Stmn4	-3.66926	0.000456906
Hoxd3	-3.59044	0.00704435
Synpo2l	-3.5147	0.0127501
Ascl1	-3.49159	0.00219855
Ntm	-3.48717	0.00888058
Hrasls	-3.47579	0.0108712
Asb9	-3.43769	0.0144376
Dtx3l	-3.41378	0.0225291
Ttc9b	-3.39188	0.0212287
Prkaa2	-3.33706	0.0124187
Kcnj12	-3.33474	0.00785981
Ddx4	-3.3128	0.0538281
Nhlh2	-3.24403	0.0325917
Mertk	-3.20607	0.0294636
Bhlha15	-3.12639	0.0200722
A2m	-3.11499	0.014512
Slit3	-3.0889	2.47139e-12
Chi3l1	-3.0522	0.0358375
Tshr	-3.04485	0.0294946
Nap1l5	-3.02181	0.0234404
Tec	-3.01963	0.0377871
Snai3	-3.01251	0.0357449
Perp	-2.97739	0.0262661
Ttc9	-2.96308	0.033033
Celf4	-2.95958	0.0487684
Tmem130	-2.89944	0.0737739
Serpini1	-2.89905	0.0480488
Clvs1	-2.88056	3.19424e-08
Cacng5	-2.87242	0.0608638
A4galt	-2.86337	0.0493924
Nell2	-2.84664	9.42209e-07
Car12	-2.84333	0.0102151
Rtn1	-2.82345	0.000187977
Hapln3	-2.81888	0.0824921
Cckbr	-2.81605	0.101223
Fam189a1	-2.81512	0.0769965
Rhov	-2.81257	0.0487684
Lhfpl5	-2.80805	0.0585515
Alas2	-2.79513	0.0450675
Thbs4	-2.78805	0.0899608
Cntnap2	-2.78592	0.0804266
Rundc3a	-2.77235	0.00161365
Adcy2	-2.74641	0.0550082
Plekhb1	-2.73112	5.81893e-08
Fam184b	-2.72821	0.000114964
Loxl4	-2.71205	0.164648
Syp	-2.68166	0.120389
Nedd9	-2.64706	2.77582e-08
Fam40b	-2.6409	0.140809
Creg2	-2.6213	0.0889492
Nefm	-2.61151	6.03204e-05
Zfp238	-2.61043	2.45861e-10
Meg3	-2.59807	0.00970526
Pbld2	-2.59489	0.0626039
P2rx7	-2.59255	0.139211
Gsta4	-2.58653	0.000155694
Tac1	-2.57296	0.0796195
Lrrn3	-2.57004	0.115427
Tmem151a	-2.56882	0.119243
Trpm3	-2.56296	0.122578
6430571L13Rik	-2.54155	0.0666012
Lmo1	-2.54092	0.00376162
Slc26a4	-2.53764	0.134203
Rin2	-2.53469	0.000725447
Slc14a1	-2.53232	0.135343
Gm14420	-2.50082	0.106463
Hoxb5	-2.48099	0.00305516
Riiad1	-2.47174	0.065386
Lypd1	-2.46651	0.128415
2700090O03Rik	-2.42679	0.0906455
Ppp4r4	-2.42414	0.0581127
Scn5a	-2.41899	0.133305
Gpr39	-2.39878	0.136843
Aldh1l1	-2.33464	0.195289
Epha8	-2.33441	0.101345
Dusp26	-2.33297	0.0599766
Rarb	-2.33178	0.0684164
Hs3st5	-2.3144	0.163351
Adarb2	-2.3109	0.146959
Aipl1	-2.27883	0.163704
Rbfox1	-2.27535	0.101057
Hapln4	-2.27518	0.17486
C1ql1	-2.27454	0.00401292
Arhgap32	-2.24279	0.107142
Ube2l6	-2.22771	0.00375829
Zcchc24	-2.20123	0.0468668
Tmem20	-2.17114	1.94242e-05
Prox1	-2.1342	0.162619
Cdc25b	-2.09671	1.24596e-06
AI118078	-2.0863	0.180194
Pthlh	-2.07982	0.0757775
Kifc1	-2.063	0.0149304
Lrrtm1	-1.99398	0.164862
Dtx4	-1.92601	0.000934107
Fam159a	-1.88943	0.18293
Zcchc18	-1.88662	0.0234404
Capn6	-1.86118	1.29128e-06
Adam22	-1.85255	0.0528521
Sh3gl3	-1.85111	0.0067217
Prom1	-1.83126	0.112647
Arhgap42	-1.78049	0.12136
Ppp2r2b	-1.74795	0.0307233
Frmd4a	-1.74417	0.00533008
Mycl1	-1.70581	0.00980661
Parm1	-1.70434	0.0355331
Ncapg2	-1.69973	0.0258106
Tubb3	-1.64067	0.0109322
Tagln3	-1.61814	0.00915486
Gfra1	-1.60808	0.000119593
Gria2	-1.60625	0.125247
Golm1	-1.58928	0.000909263
Hoxa5	-1.58427	0.113016
Camsap2	-1.584	0.0300183
Fndc3c1	-1.54271	0.00172928
BC024659	-1.47899	0.15033
Slitrk6	-1.44579	4.56201e-05
Syt11	-1.43538	3.12205e-07
Arhgap28	-1.40559	0.00314669
Epb4.1l5	-1.32462	0.00880867
Rfwd3	-1.29179	0.0164875
Cog6	-1.27793	0.166414
Ccnjl	-1.27188	7.35689e-05
Tgfbr1	-1.2656	0.00588734
Zfp251	-1.25456	0.119651
1190002H23Rik	-1.24988	0.194388
Irf6	-1.24367	0.141932
Sept6	-1.23745	0.015095
Mapre2	-1.23402	0.00039978
Mllt11	-1.20093	0.0963314
Lifr	-1.19905	0.10786
Tcf4	-1.19164	0.00120557
Ibtk	-1.18825	0.157613
Usp47	-1.15242	0.0112291
Ptp4a3	-1.11814	0.0090559
Tmem168	-1.11122	0.136843
Ifit2	-1.08909	0.103011
Ckb	-1.07867	0.0076905
Celf2	-1.06363	0.00807964
Pgpep1	-1.05894	0.0107383
Fam181b	-1.05212	0.00885039
Epb4.1	-1.04684	0.13717
Otud4	-1.04261	0.138955
Ick	-1.03059	0.0151451
Id4	-1.02812	0.053622
Cep110	-1.00984	0.0534078
Ccnd1	-0.975704	0.0078288
Enpp2	-0.967074	0.0383346
Adam17	-0.93809	0.0756123
Krit1	-0.92587	0.0236382
Strn3	-0.921374	0.0206785
Map3k7	-0.918438	0.0438086
Dtl	-0.916137	0.0890988
6330578E17Rik	-0.904095	0.13255
Igfbp3	-0.904062	0.120553
Isoc1	-0.899659	0.0265097
Nbea	-0.876865	0.199152
Psme4	-0.873345	0.0614217
Ankhd1	-0.854607	0.186548
Ddr1	-0.84926	0.179102
Ankle2	-0.839392	0.112417
Abce1	-0.83411	0.0327976
D10Wsu102e	-0.810568	0.104929
Strbp	-0.810519	0.0387729
Ide	-0.799674	0.137704
Sox11	-0.783856	0.103003
Nrp1	-0.775444	0.142324
Zfp664	-0.764857	0.0389812
Cul2	-0.764733	0.0581127
Ipo11	-0.74748	0.164862
Thoc2	-0.74371	0.0647775
Mapk1ip1l	-0.739069	0.170322
Klhl13	-0.723868	0.0662974
Ppp6r3	-0.722438	0.19487
Coro1c	-0.71369	0.061849
Vezf1	-0.712161	0.134203
Zfml	-0.708133	0.127717
Phip	-0.695072	0.0947107
Prnp	-0.691304	0.13899
Trim59	-0.68126	0.0843396
Slc39a10	-0.679399	0.158592
Akap8	-0.666357	0.157613
Exoc5	-0.666235	0.153971
Elovl5	-0.66506	0.125729
Rrm1	-0.664571	0.0867893
Smek1	-0.662824	0.175823
Camk2b	-0.648393	0.199447
Caprin1	-0.643924	0.141327
Smarca5	-0.641699	0.130558
Lrrfip1	-0.640967	0.197647
Cse1l	-0.623754	0.142772
Ppat	-0.614613	0.153582
Ddx1	-0.608775	0.194592
Stard7	-0.603023	0.13399
Hif1a	-0.59402	0.190235
Ednrb	-0.591487	0.109237
Top2a	-0.589182	0.179716
Ddx3x	-0.570874	0.175978
Ndufs1	-0.567561	0.174188
Matr3	-0.566394	0.193102
Naa15	-0.559178	0.17486
Bclaf1	-0.532163	0.176635
Ptov1	0.524125	0.183248
Igfbp4	0.542736	0.166567
Lmo4	0.577501	0.181376
Jam3	0.620378	0.118655
Plscr3	0.62594	0.13794
D4Wsu53e	0.634257	0.159027
H3f3a	0.636671	0.174429
Pea15a	0.636923	0.1438
Gipc1	0.64636	0.149168
Cmtm7	0.654043	0.194949
Ube2a	0.654201	0.142772
Ets1	0.655894	0.190602
Erp29	0.656267	0.159027
Bsg	0.656419	0.176465
Gpc3	0.657818	0.129924
Cox7a2	0.663872	0.184008
Timm17a	0.664411	0.189498
Cops7a	0.664549	0.182059
BC031181	0.667951	0.199435
Aurkaip1	0.671615	0.184742
Ccnd2	0.675043	0.139284
Myeov2	0.679863	0.194582
Postn	0.681795	0.182976
Prelid1	0.689574	0.131751
Tomm7	0.689684	0.159972
2310016M24Rik	0.695545	0.15868
Rplp1	0.69974	0.13429
Clic1	0.700713	0.137241
Rps9	0.700864	0.175599
Bcap31	0.704996	0.189498
Ndufa13	0.705055	0.142655
Banf1	0.705491	0.157797
Trip6	0.708544	0.104929
Snf8	0.710445	0.153582
Ube2m	0.720314	0.0701386
Ap2s1	0.721886	0.168251
Sf3b5	0.72358	0.105901
Nop10	0.723703	0.115179
Rps18	0.725797	0.185785
Exosc5	0.727095	0.199152
Fth1	0.727332	0.131527
Gnas	0.728383	0.0305507
Nhp2	0.728757	0.17473
Atp5j2	0.731146	0.125295
Ly6e	0.73375	0.141932
Vgll4	0.734743	0.104549
Gpx1	0.735052	0.13255
Mrps16	0.736034	0.180773
Atp6v1f	0.740937	0.107407
Edf1	0.741254	0.152265
Fkbp8	0.741654	0.0375804
Acads	0.741855	0.118611
Rexo2	0.743893	0.13093
2400001E08Rik	0.747173	0.112203
Sin3b	0.75009	0.142256
Atp5e	0.752437	0.167732
1810009A15Rik	0.754101	0.19728
Limd2	0.754435	0.0396521
Clta	0.758842	0.13255
Sdf2l1	0.760156	0.157613
Capns1	0.761248	0.132715
Prdx4	0.761529	0.0852541
Chmp2a	0.762342	0.19509
Ccdc23	0.762704	0.175823
Add3	0.764677	0.162619
Sdhc	0.765476	0.0551888
Prdx5	0.765636	0.164862
Ccnd3	0.765741	0.0175834
Romo1	0.766295	0.142901
Acbd6	0.766514	0.193803
Tpm2	0.767783	0.13193
Dtymk	0.771271	0.174821
Map3k1	0.773043	0.136843
Sepp1	0.77364	0.048722
Hcfc1r1	0.775182	0.188609
Lamtor2	0.775858	0.133305
Cbr1	0.777885	0.0805276
Ppic	0.780632	0.0703731
Nt5c	0.780766	0.19187
Rps19	0.780822	0.14709
Ubl5	0.78139	0.127808
Ftl1	0.782007	0.119089
Timm13	0.78565	0.11738
Rpl13a	0.785746	0.152063
Mrpl54	0.79105	0.136843
Tmsb4x	0.792556	0.15746
D8Ertd738e	0.793068	0.152139
Ndufb2	0.79355	0.154218
2900010M23Rik	0.8014	0.141717
2310004N24Rik	0.803489	0.133305
Ccs	0.804428	0.123045
6330403K07Rik	0.805647	0.0393302
Cox8a	0.811745	0.0986137
Nkain4	0.817866	0.0986006
Maged2	0.82175	0.0395721
Ndufa11	0.823692	0.100646
Ndufv3	0.825202	0.153711
Pcbp1	0.836735	0.0135709
Ppib	0.837974	0.0492601
Cuta	0.839612	0.074713
Arl2	0.844602	0.094093
Arf5	0.845035	0.024659
Txndc12	0.849479	0.0476613
Rps4y2	0.852971	0.041684
Brp44	0.853882	0.0948445
Pdap1	0.855284	0.050621
Psmd8	0.85605	0.0325917
Rab4a	0.858606	0.119473
Med30	0.859934	0.0676367
Pvrl2	0.860879	0.0706817
Rpl34-ps1	0.862743	0.189498
0610012G03Rik	0.865646	0.094093
Tpi1	0.868704	0.0569822
Uqcrq	0.872443	0.0886289
Trappc6a	0.87356	0.135343
Grcc10	0.876276	0.0698622
Rpl34	0.876373	0.180726
2410017P09Rik	0.878031	0.169924
Rps15	0.880261	0.0703731
Ebpl	0.880288	0.19181
Prr13	0.880467	0.119785
Atox1	0.881244	0.118783
Deb1	0.882603	0.0580094
Ptpn11	0.883983	0.0693123
Arpc4	0.886977	0.0391358
B3gat3	0.889437	0.0569811
Sox10	0.889848	0.164862
Fam125a	0.891366	0.121271
Zfp771	0.892683	0.118918
Lsm10	0.893132	0.169377
Basp1	0.894301	0.0396037
Fkbp2	0.894331	0.116987
Cstb	0.894458	0.0953439
Arpc3	0.895886	0.0281835
Myl6	0.898132	0.0528559
Isyna1	0.898556	0.00879976
Rps11	0.898664	0.0763025
Tmed9	0.900186	0.0511514
Pkig	0.900339	0.0506603
Slc50a1	0.901456	0.171125
Bax	0.905399	0.0244845
1810058I24Rik	0.907814	0.0485904
Ndufa3	0.909089	0.0604667
Rnasek	0.915036	0.0939437
1500012F01Rik	0.921412	0.167333
Rpl19	0.921742	0.17301
Rpl37	0.921933	0.183898
Pnrc1	0.928609	0.00917037
1810006K21Rik	0.929542	0.0615361
Polr2f	0.931517	0.0502814
Psmg4	0.93299	0.119445
Gnb2	0.935786	0.0173119
Pik3ip1	0.936081	0.0677171
Stx8	0.936633	0.131854
Rps25	0.938451	0.0973187
Polr1d	0.93983	0.0360206
Sepw1	0.952775	0.0156144
Tspo	0.954264	0.177435
Ddt	0.954762	0.167732
Sh3bgrl3	0.956098	0.0340644
Nenf	0.96625	0.170956
Krtcap2	0.968424	0.047026
Bri3bp	0.972931	0.0395721
Lxn	0.975716	0.0358943
Dazap1	0.976927	0.0550438
Map1lc3a	0.978241	0.045518
Cyb5	0.979668	0.0328298
Fam162a	0.981414	0.0464839
Gpx7	0.985179	0.0434371
Ssu72	0.987853	0.0363972
Drap1	0.996244	0.0358456
Gabarap	0.997888	0.00478335
Fam96a	1.00702	0.0154474
1810027O10Rik	1.01489	0.0386065
Rest	1.01549	0.0206785
Gpr19	1.02622	0.0816177
Mrps21	1.03971	0.0986137
Cfl1	1.0455	0.00157511
Pfdn2	1.04781	0.0298929
S100a10	1.05461	0.0392089
Vim	1.05724	0.00107256
Anapc11	1.06239	0.0133875
Eif4ebp1	1.06511	0.0327856
Pdlim7	1.07564	0.00315165
Shisa5	1.07753	0.0119266
Phldb2	1.0822	0.0460843
1810043G02Rik	1.08227	0.00129582
Bola2	1.08337	0.0433207
Aldh2	1.09037	0.000798695
Snx22	1.09138	0.0076905
Rcn3	1.10041	0.0239063
Efemp2	1.10402	0.000979422
Ssbp4	1.10543	0.00273997
Tspan17	1.10764	0.0664318
B2m	1.11733	0.00890674
Fam132a	1.13233	0.0453491
2410004N09Rik	1.13242	0.195199
Jund	1.13389	0.0128591
Dgat2	1.13627	0.125286
Serpinh1	1.14568	0.000489182
Cst3	1.14855	0.0039101
Dapk3	1.15258	0.00175372
Rpl41	1.1669	0.00741605
Camta1	1.16728	0.057435
Acyp1	1.18042	0.0973187
Dlx5	1.18064	0.126178
Prelid2	1.19168	0.0394228
Pfn1	1.20284	0.000953113
1810026B05Rik	1.2053	0.00445317
Rftn1	1.21071	0.0136534
Fabp5	1.22366	0.00125187
Scand1	1.23586	0.0235322
Reep5	1.2478	0.0100788
Snx15	1.25055	0.0937284
Sertad1	1.25269	0.0393302
Galk1	1.25553	0.000545247
Myl12a	1.2624	0.000469033
Aldoa	1.26867	0.000818972
Tomm6	1.27163	0.00546056
Rps21	1.27484	0.0533517
Olfm1	1.27853	0.00241049
Tgfbi	1.28118	0.170202
Cox17	1.29917	0.018785
Sipa1	1.30583	0.00856803
Rplp2	1.3176	0.187603
Tpm1	1.32781	3.70206e-05
Tgfb1i1	1.34499	0.16063
Cd302	1.34548	0.011393
Crtap	1.34898	0.000763535
Mcc	1.35638	0.165369
Vasp	1.39083	0.0175016
Dbi	1.39959	2.05732e-05
Lgals1	1.40184	0.00188408
Zfyve21	1.40274	0.000689497
Rras	1.40909	0.00493872
Hist3h2a	1.4104	0.00539257
Snhg8	1.41342	0.0893112
Amdhd2	1.4272	0.00016589
Hmha1	1.44532	0.182449
Pknox2	1.4481	0.104857
Fkbp11	1.46827	0.104549
Dpm3	1.47074	0.0575571
H2afj	1.47635	0.00291177
Klk8	1.51338	0.0852541
Plk2	1.5332	1.94269e-05
Gm5617	1.53509	0.0989361
Cited2	1.54345	0.00597728
Cuedc2	1.5435	8.41075e-06
Car14	1.56489	0.00258525
Arhgap22	1.57479	0.000305438
Gprc5c	1.57768	0.0198338
Cib1	1.5777	0.00125218
Itm2a	1.59462	2.52449e-05
Pnpla3	1.59725	0.0249702
Orai3	1.60936	0.00128785
2010011I20Rik	1.62115	8.11383e-07
Trim6	1.64505	0.132607
Gsn	1.66686	2.30422e-06
Comtd1	1.67396	0.0175834
Egfl7	1.67697	0.000737361
Synpo	1.67956	0.094093
Dact3	1.69635	0.00470996
Ecm1	1.72195	0.188539
Cyba	1.77156	0.000247352
Kitl	1.77708	0.188069
BC064078	1.79797	0.0248532
Ostf1	1.80046	7.24817e-05
Hif3a	1.80068	0.0801387
Tspan4	1.80121	4.73992e-06
Plekho1	1.80282	6.62399e-06
Gng5	1.80687	0.000809376
Plac1	1.81002	0.0143721
Copz2	1.81352	3.36355e-05
Adamts4	1.82128	0.0015226
Akr1cl	1.83857	0.0166095
Acvrl1	1.83861	0.00238595
Rpph1	1.85052	0.0841683
Ptn	1.87918	0.0666093
Cd63	1.89174	2.11632e-06
Prkcdbp	1.8982	0.000425292
9430020K01Rik	1.9596	0.0214863
Igsf9b	1.99156	0.0246836
Mgat4b	2.02695	7.03945e-10
Rdh12	2.0633	0.107606
Tfeb	2.09858	0.0952614
Pmp22	2.11807	0.00497958
Tfap2b	2.13192	2.86533e-09
Cyp2d22	2.13864	0.00969568
Crabp1	2.14	9.46353e-08
S100a11	2.17327	6.75094e-09
Ctsc	2.17571	7.87284e-06
Snora24	2.18322	0.118473
Hist1h2bc	2.18586	2.39442e-05
Gm13889	2.21323	0.0569716
Fzd2	2.219	1.42744e-07
Il17b	2.24871	0.0981739
Bbc3	2.25669	0.00454945
Tmem40	2.28429	0.155118
Emp3	2.29228	0.00169241
Enho	2.31215	0.00114259
Tmsb10	2.32992	8.18652e-05
Cd300a	2.34402	0.149249
Ier3	2.3459	0.0357005
Runx1	2.44355	0.187694
Tns4	2.44433	0.153711
Lmna	2.47119	1.56943e-10
Ctgf	2.50371	0.0047203
Fam13c	2.53044	0.00235725
Scara5	2.61913	9.48336e-05
Gng8	2.71327	0.0225352
Kcnn2	2.71923	0.014512
Srgn	2.73428	0.139239
Fgd2	2.77764	0.12821
Fcgr3	2.84622	0.0609872
Htr7	2.8556	0.182976
Slc27a2	2.88195	0.185785
Lyz2	2.90238	0.0837465
Mt1	2.91578	9.41225e-14
A830007P12Rik	2.91582	0.000798695
Ptger3	2.96579	0.186722
Ablim2	2.9789	0.000458185
Plcg2	3.00631	4.31568e-06
Ahnak	3.06318	0.00403753
Tnfaip6	3.06633	0.00216307
Hlx	3.06804	0.0945106
S100a13	3.07594	0.000340107
Bmp4	3.10711	0.00503364
Susd2	3.12437	0.152735
Apobec1	3.13459	0.0681
Sat1	3.14584	2.21791e-19
Sox9	3.19456	5.29406e-09
S100a6	3.20257	0.00183353
Phlda1	3.22106	1.12595e-17
Tm4sf1	3.24272	1.18743e-07
Anxa4	3.24658	3.62628e-07
Hpn	3.3902	0.00856841
Anxa2	3.43487	1.4593e-18
Ddit4	3.46607	0.00639688
Trim47	3.57458	9.1984e-17
Arhgap20	3.60263	0.00783564
Procr	4.04617	0.00149926
Crlf1	4.23622	1.48505e-15
Hspb1	4.2449	0.00228159
Col14a1	4.25855	1.24518e-06
8430408G22Rik	4.5078	0.0487672
Npy	5.17174	1.79012e-07
Ly6a	6.21071	1.06224e-06
Cryab	6.31118	8.85401e-20
