# Supplementary material for: Cell-autonomous retinoic acid receptor signaling has stage-specific effects on mouse enteric nervous system
Source: JCI Insight. 2021 May 24;6(10):e145854. doi: 10.1172/jci.insight.145854 (PMC8262371; doi:10.1172/jci.insight.145854)
Supplement: Supplemental Table 4 [file jciinsight-6-145854-s162.xlsx]

## Sheet: Sheet1
Supplemental Table 4. Genes differentially expressed in E11.5 RaraDN-expressing ENCDC compared to control ENCDC with FDR ≤ 0.0.5. This list only includes genes that are also differentially expressed in E13.5 RaraDN-expressing ENCDC with FDR ≤ 0.2 where gene level changes in the same direction for ENCDC expressing RaraDN at each age.
Gene name	Log2(Mutant/Control)	False Discovery Rate (FDR)
Stmn3	-7.82851	3.2553e-17
Adcyap1r1	-7.10053	2.2334e-12
Chgb	-6.39922	8.09904e-07
St8sia3	-5.96264	3.86328e-07
Ptpro	-5.66923	9.57071e-10
Resp18	-5.442	4.94241e-05
Nacad	-5.25577	1.13494e-05
Sncg	-5.06763	2.71809e-05
Phox2a	-5.05514	3.42475e-06
Svop	-5.04404	5.3816e-05
Prr16	-4.9586	7.09619e-05
Rab3c	-4.85482	0.000469791
Cntnap4	-4.78258	4.29761e-05
Htr3a	-4.76856	0.000182005
Snca	-4.67708	8.08441e-05
Cartpt	-4.64338	2.1164e-06
Ngb	-4.56121	0.000493437
Chodl	-4.49785	0.00299098
Ldoc1	-4.46188	0.000594952
Syt5	-4.43394	0.00176855
Scg2	-4.41776	0.00198689
Cyb561	-4.35788	0.000130979
Sema5b	-4.31507	0.000389965
Bcmo1	-4.1323	0.00160491
Htr3b	-4.11277	0.000893009
Klhl4	-4.0398	0.00151538
Kcnip1	-4.01654	0.00302846
Rab33a	-3.92965	0.00354212
C1ql3	-3.87561	0.00158906
Pcp4	-3.87458	0.0067217
Optc	-3.84479	0.00503364
Sstr1	-3.83101	0.00201803
Stmn4	-3.66926	0.000456906
Ntm	-3.48717	0.00888058
Ttc9b	-3.39188	0.0212287
Chi3l1	-3.0522	0.0358375
Nap1l5	-3.02181	0.0234404
Tec	-3.01963	0.0377871
Celf4	-2.95958	0.0487684
Clvs1	-2.88056	3.19424e-08
Rtn1	-2.82345	0.000187977
Alas2	-2.79513	0.0450675
Rundc3a	-2.77235	0.00161365
Meg3	-2.59807	0.00970526
Lmo1	-2.54092	0.00376162
C1ql1	-2.27454	0.00401292
Ube2l6	-2.22771	0.00375829
Zcchc18	-1.88662	0.0234404
Capn6	-1.86118	1.29128e-06
Sh3gl3	-1.85111	0.0067217
Ppp2r2b	-1.74795	0.0307233
Tubb3	-1.64067	0.0109322
Tagln3	-1.61814	0.00915486
Ckb	-1.07867	0.0076905
Fam181b	-1.05212	0.00885039
Rest	1.01549	0.0206785
Phldb2	1.0822	0.0460843
Acvrl1	1.83861	0.00238595
9430020K01Rik	1.9596	0.0214863
Igsf9b	1.99156	0.0246836
Cyp2d22	2.13864	0.00969568
Kcnn2	2.71923	0.014512
Plcg2	3.00631	4.31568e-06
Bmp4	3.10711	0.00503364
Hpn	3.3902	0.00856841
Arhgap20	3.60263	0.00783564
Procr	4.04617	0.00149926
Col14a1	4.25855	1.24518e-06
