# Supplementary material for: Cell-autonomous retinoic acid receptor signaling has stage-specific effects on mouse enteric nervous system
Source: JCI Insight. 2021 May 24;6(10):e145854. doi: 10.1172/jci.insight.145854 (PMC8262371; doi:10.1172/jci.insight.145854)
Supplement: Supplemental Table 5 [file jciinsight-6-145854-s163.xlsx]

## Sheet: Sheet1
Supplemental Table 5. Genes differentially expressed in E13.5 RaraDN-expressing ENCDC compared to control ENCDC with FDR ≤ 0.05. This list only includes genes that are also differentially expressed in E11.5 RaraDN-expressing ENCDC with FDR ≤ 0.2 where gene level changes in the same direction for ENCDC expressing RaraDN at each age.
Gene name	log2(Mutant/Control)	False Discovery Rate (FDR)
Chodl	-5.44753	0.00735289
Klhl4	-4.91826	0.0381566
Scg2	-4.71352	0.000209455
Tac1	-4.58184	0.0452222
Creg2	-4.3725	0.00626337
Optc	-4.23278	0.000837252
Hs3st5	-3.30537	0.0426661
Riiad1	-3.29122	2.39809e-05
1190002H23Rik	-3.02041	8.89185e-15
Pcp4	-2.81433	0.00911095
Capn6	-2.80437	0.000394296
Ttc9b	-2.69874	0.0286612
Lmo1	-2.65317	2.06728e-13
Htr3b	-2.63009	0.000135209
2700090O03Rik	-2.61409	0.0253546
Pthlh	-2.56608	0.0124084
Ngb	-2.52528	0.00709802
Sstr1	-2.45546	0.00463669
Cartpt	-2.42477	1.32837e-09
Syt5	-2.32742	0.000402286
Adcyap1r1	-2.12824	0.0133555
Phox2a	-2.09457	0.00150904
Syp	-2.01612	0.00420452
Stmn4	-1.98129	1.71097e-06
C1ql1	-1.89216	0.000135554
Rundc3a	-1.86233	5.79609e-06
Ppp2r2b	-1.78313	2.06649e-08
Meg3	-1.7561	0.00450773
Resp18	-1.67157	0.0170328
Celf4	-1.57021	0.0206273
Stmn3	-1.45766	1.62625e-05
Snca	-1.42337	0.0359072
Tagln3	-1.38715	4.40657e-06
Id4	-1.37683	5.98674e-07
Igfbp3	-1.17378	0.000535578
Dusp26	-1.13261	0.0329363
Sncg	-1.07985	0.0402751
Clvs1	-0.992663	0.00639026
Rtn1	-0.98932	0.00433666
Sh3gl3	-0.949853	0.0120454
Prnp	-0.939064	0.00212964
Fam181b	-0.892211	0.00232506
Cyb561	-0.796512	0.0446486
Ckb	-0.624672	0.0454681
Ets1	0.934122	0.0101061
Rest	1.2208	0.0223336
Sox10	1.26815	0.0339204
Postn	1.40399	0.000365663
Map3k1	1.57428	0.0299063
Kitl	3.39756	0.0315619
Rdh12	3.46518	0.0350169
Mcc	3.71478	0.0365013
Apobec1	3.72727	0.0139419
Cyp2d22	3.80998	0.0126041
Trim6	4.05536	0.0113565
Plcg2	4.25389	0.00353845
Igsf9b	4.51511	0.002664
Bmp4	4.85592	0.000701832
