# Supplementary material for: Cell-autonomous retinoic acid receptor signaling has stage-specific effects on mouse enteric nervous system
Source: JCI Insight. 2021 May 24;6(10):e145854. doi: 10.1172/jci.insight.145854 (PMC8262371; doi:10.1172/jci.insight.145854)
Supplement: Supplemental Table 6 [file jciinsight-6-145854-s164.xlsx]

## Sheet: Sheet1
Supplemental Table 6. Timing of CRE activation for mouse strains
Strain name in this manuscript	Alleles	Activation time of Cre recombinase
RarαDNLoxP/+; Wnt1Cre+	RaraDNLoxp-STOP-LoxP/+; H2az2(Tg(Wnt1cre)11Rth (RRID:2386570_JAX:003829)	E7.5
Wnt1Cre+	H2az2(Tg(Wnt1cre)11Rth (RRID:2386570_JAX:003829)	E7.5
RarαDNLoxP/+; Wnt1Cre+; R26R-EYFP+	RaraDNLoxp-STOP-LoxP/+; H2az2(Tg(Wnt1cre)11Rth (RRID:2386570_JAX:003829); Gt(ROSA)26Sortm1(EYFP)Cos, (MGI: 2449038, RRID:IMSR_EM:09668)	E7.5
Wnt1Cre+; R26R-EYFP+	H2az2(Tg(Wnt1cre)11Rth (RRID:2386570_JAX:003829); Gt(ROSA)26Sortm1(EYFP)Cos, (MGI: 2449038, RRID:IMSR_EM:09668)	E7.5
RarαDNLoxP/+; Wnt1Cre+;TdTomato	RaraDNLoxp-STOP-LoxP/+; H2az2(Tg(Wnt1cre)11Rth (RRID:2386570_JAX:003829); Gt(ROSA)26Sortm9(CAGtdTomato)Hze (RRID:IMSR_JAX:007909)	E7.5
Wnt1Cre; TdTomato	H2az2(Tg(Wnt1cre)11Rth (RRID:2386570_JAX:003829); Gt(ROSA)26Sortm9(CAGtdTomato)Hze (RRID:IMSR_JAX:007909)	E7.5
RarαDNLoxP/+; SOX10Cre	RaraDNLoxp-STOP-LoxP/+; SOX10Cre (MGI:3586900_JAX:025807)	E8.5
SOX10Cre	SOX10Cre (MGI:3586900_JAX:025807)	E8.5
RarαDNLoxP/+; TyrCre	RaraDNLoxp-STOP-LoxP	E10.5
TyrCre	TyrCre (RRID: MGI: 358524_JAX:029788)	E10.5
RarαDNLoxP/+; RETCreERT2-EYFPTandem	RarαDNLoxP/+; RETCreERT2-EYFPTandem (combines Channelrhodopsin-2 (ChR2)-Lox-Stop-Lox-EYFP and RetTGM on the same chromosome by genetic recombination)	Upon treatment of tamoxifen
RETCreERT2-EYFPTandem	RETCreERT2-EYFPTandem	Upon treatment of tamoxifen
RarαDNLoxP/+	RarαDNLoxP/+	N.A.
Ret-/-	RetTGM null allele	N.A.
