# Supplementary material for: Cell-autonomous retinoic acid receptor signaling has stage-specific effects on mouse enteric nervous system
Source: JCI Insight. 2021 May 24;6(10):e145854. doi: 10.1172/jci.insight.145854 (PMC8262371; doi:10.1172/jci.insight.145854)
Supplement: Supplemental Table 7 [file jciinsight-6-145854-s165.xlsx]

## Sheet: Sheet1
Supplemental Table 5. Genotyping primers for mouse lines
Mouse line	Primer name	Forward primer sequence	Reverse primer sequence
RaraDNLoxp-STOP-LoxP/+(homozygosity)	R26 wild type	5'- AAAGTCGTCCTGAGTTGTTAT -3'	5'- GGAGCGGGAGAAATGGATATG-3'
RaraDNLoxp-STOP-LoxP/+	RARaDN	5'-ATGGTGTACACGTGTCACCGGGACAAG-3'	5'- TGCGCTTTGCGCACCTTCTCAATGAGCTCC-3'
Ret-/-(null allele Rettm1Jmi)	RET (common forward primer and wild type reverse primer	5'- CAG CGC AGG TCT CTC ATC AGT ACC GCA ACC -3'	5'- ACG TCG CTT TCG CCA TCG CCC GTG CGC GCG -3'
Ret-/-(null allele Rettm1Jmi)	RET (common forward primer and mutant type reverse primer	5'- CAG CGC AGG TCT CTC ATC AGT ACC GCA ACC -3'	5'- CCC TGA GCA TGA TCT TCC ATC ACG TCG AAC -3'
H2az2(Tg(Wnt1cre)11Rth (RRID:2386570_JAX:003829; referred to as Wnt1Cre)	Cre transgene	5'-GCATTACCGGTCGATGCAACGAGTGATGAG -3'	5'- GAGTGAACGAACCTGGTCGAAATCAGTGCG-3'
TyrCre (RRID: MGI: 358524_JAX:029788)	Cre transgene	5'-GCATTACCGGTCGATGCAACGAGTGATGAG -3'	5'- GAGTGAACGAACCTGGTCGAAATCAGTGCG-3'
SOX10Cre (MGI:3586900_JAX:025807)	Cre transgene	5'-GCATTACCGGTCGATGCAACGAGTGATGAG -3'	5'- GAGTGAACGAACCTGGTCGAAATCAGTGCG-3'
Gt(ROSA)26Sortm1(EYFP)Cos, (MGI: 2449038, RRID:IMSR_EM:09668); referred to as Rosa26EYFP	R26 EGFP	5'- CAGCGCAGGTCTCTCATCAGTACCGCA-3'	5'- GCCGTTTACGTCGCCGTCCAGCTCGACCAG -3'
Gt(ROSA)26Sortm9(CAGtdTomato)Hze (RRID:IMSR_JAX:007909; referred to as R26R-TdTomato)	R26 TdTomato	5'- GGCATTAAAGCAGCGTATCC-3'	5'- CTGTTCCTGTACGGCATGG-3'
RETCreERt2-EYFPTandem	Cre transgene	5'-GCATTACCGGTCGATGCAACGAGTGATGAG -3'	5'- GAGTGAACGAACCTGGTCGAAATCAGTGCG-3'
