# Supplementary material for: Cell-autonomous retinoic acid receptor signaling has stage-specific effects on mouse enteric nervous system
Source: JCI Insight. 2021 May 24;6(10):e145854. doi: 10.1172/jci.insight.145854 (PMC8262371; doi:10.1172/jci.insight.145854)
Supplement: Supplemental Table 8 [file jciinsight-6-145854-s166.xlsx]

## Sheet: Sheet1
Supplemental Table 8. ARRIVE Guideline data reporting.
Location of Animal facility (types of experiments)	CHOP (all experiments, except listed elsewhere)
Facility Type	Conventional: cages are opened at room air, face masks are not required when handling mice
Facility Type	Specific pathogen free, Pathogens detected in room within the past 2 years: MNV (mouse norovirus), Helicobacter not tested but likely present
Animal welfare assessment	Daily
Bedding	¼ inch corn cob (The Andersons, Product 4B)
Cage type	Tecniplast (Italy) 77 sq. in. Ventilated.
Cage cleaning/sterilization	Standard tunnel washer
Mouse diet	Mouse Diet 5015 (Lab Diet), direct from manufacturer: not autoclaved, not irradiated
Light-dark cycle	12 hours light/12 hours dark
Temperature	72°F +/- 2°F
Humidity	30-70% depending on the day/season
Water pH and quality	Chlorinated municipal water, pH~7, Edstrom automatic watering system
Access to food and water	Continuous
Number of mice per cage	1-5 (20-30g)
Cage Enrichment	house/dome (Bioserve, S3174) and nestlet (Ancare)
Mating strategy	Continuous
Age at weaning	19-20 days
