# Supplementary material for: Cell-autonomous retinoic acid receptor signaling has stage-specific effects on mouse enteric nervous system
Source: JCI Insight. 2021 May 24;6(10):e145854. doi: 10.1172/jci.insight.145854 (PMC8262371; doi:10.1172/jci.insight.145854)
Supplement: Supplemental Table 9 [file jciinsight-6-145854-s167.xlsx]

## Sheet: Sheet1
Supplemental Table 9. Antibodies, concentrations, and sources.
Antibody	Concentration	Catalog number	Source; RRID
Rabbit anti-NOS1	1:200	AB5380	Sigma, RRID:AB_91824
ANNA-1 (HuC/D)	N/A	N/A	Kind gift from Dr. V. Lennon, Mayo Clinic, Rochester MN USA
Goat anti-PHOX2B	1:100	AF4940-SP	R&D Systems, RRID:AB_10889846
Rabbit anti-PHOX2B	1:1000	N/A	Kind gift from Dr. Jean-François Brunet, Institut de Biologie de l'École Normale Supérieure, Paris, France
Rabbit anti-TuJ1	1:10,000	PRB-435P	Covance, RRID:AB_2313773
Goat anti-RET	1:200	GT15002-100	Neuromics, RRID:AB_2179886
Rat anti-RFP	1:500	5f8-100	Chromotek, RRID:AB_2336064
Goat anti-SOX10	1:200	AF2864 SP	Novusbio, RRID:AB_442208
Chicken anti-GFP	1:500	#GFP-1020	Aves Labs, RRID:AB_10000240
Alexa Fluor goat anti-human 647	1:400	A21445	Thermo Fisher Scientific; RRID:AB_2535862
AlexaFluor donkey anti-rabbit 488	1:400	A21206	Thermo Fisher Scientific; RRID:AB_2535792
AlexaFluor donkey anti-rabbit 594	1:400	A21207	Thermo Fisher Scientific; RRID:AB_141637
AlexaFluor donkey anti-rabbit 647	1:400	A31573	Thermo Fisher Scientific; RRID:AB_2536183
AlexaFluor goat anti-rat 594	1:400	A11007	Thermo Fisher Scientific; RRID:AB_10561522
AlexaFluor donkey anti-goat 594	1:400	A11058	Thermo Fisher Scientific; RRID:AB_2534105
AlexaFluor goat anti-chicken 488	1:400	A11039	Thermo Fisher Scientific; RRID:AB_142924
AlexaFluor donkey anti-goat 647	1:400	A21447	Thermo Fisher Scientific; RRID:AB_141844
AlexaFluor donkey anti-goat 488	1:400	A11055	Thermo Fisher Scientific; RRID:AB_2534102
AlexaFluor goat anti-rabbit 488	1:400	A31556	Thermo Fisher Scientific; RRID:AB_221605
