# Supplementary material for: Cell-autonomous retinoic acid receptor signaling has stage-specific effects on mouse enteric nervous system
Source: JCI Insight. 2021 May 24;6(10):e145854. doi: 10.1172/jci.insight.145854 (PMC8262371; doi:10.1172/jci.insight.145854)
Supplement: Supplemental Table 10 [file jciinsight-6-145854-s159.xlsx]

## Sheet: Sheet1
Primer name	Primer sequence
Stmn2 forward	5′-GCAATGGCCTACAAGGAAAA-3′
Stmn2 reverse	5′-GGTGGCTTCAAGATCAGCTC-3′
Pax 3 forward	5′-cagcccacgtctattccaca-3′
Pax 3 reverse	5′-cacgaagctgtcggtgtagc-3′
GAPDH forward	5′-aggtcggtgtgaacggattt-3′
GAPDH reverse	5′-aacaatctccactttgccactg -3′
